# Supplementary material for: Integrated Transcriptome and Methylome Analyses Reveal Sex-Specific Molecular Responses to Chronic Heat Stress in Tongue Sole (Cynoglossus semilaevis)
Source: Animals (Basel). 2026 Jul 5;16(13):2078. doi: 10.3390/ani16132078 (PMC13359621; doi:10.3390/ani16132078)
Supplement: Supplementary file 1 [file animals-16-02078-s001.zip]

Archive with 1 entries (1 files):
- animals-4373054-supplementary.xlsx
