# Supplementary material for: Integrated Transcriptome and Methylome Analyses Reveal Sex-Specific Molecular Responses to Chronic Heat Stress in Tongue Sole (Cynoglossus semilaevis)
Source: Animals (Basel). 2026 Jul 5;16(13):2078. doi: 10.3390/ani16132078 (PMC13359621; doi:10.3390/ani16132078)
Supplement: Supplementary file 1 [file animals-16-02078-s001.zip › animals-4373054-supplementary.xlsx]

## Sheet: S1
Table S1 Summary statistics of WGBS data generated from liver samples of tongue sole under low- and high-temperature conditions.
sample	Raw data (bp)	Clean data (bp) (%)	Depth (X)	Q20 (%)	N (%)	GC (%)	Clean reads	High-quality clean reads (%)	Adapter (%)	N (%)	Mapped ratio (%)	Phage λ DNA bisulfite conversion ratio
HF1	21671515800	21404019020 (98.77%)	31.04	20566618977 (96.09%)	303950 (0.0%)	4839406977 (22.61%)	144476772	143898572 (99.6%)	105946 (0.07%)	558 (0.0%)	80.8	0.98594
HF2	15573388800	15434137386 (99.11%)	22.52	14886969712 (96.45%)	168750 (0.0%)	3553001708 (23.02%)	103822592	103306432 (99.5%)	49148 (0.05%)	4806 (0.0%)	81.44	0.989688
HM1	20665848900	20506936474 (99.23%)	29.92	19691453358 (96.02%)	293465 (0.0%)	4615097668 (22.51%)	137772326	137225064 (99.6%)	67102 (0.05%)	570 (0.0%)	80.94	0.987672
HM2	14974954800	14821849329 (98.98%)	21.77	14289803684 (96.41%)	142717 (0.0%)	3371319893 (22.74%)	99833032	99232462 (99.4%)	39232 (0.04%)	4238 (0.0%)	81.18	0.987214
LF1	15604647000	15475893595 (99.17%)	22.73	14926324517 (96.45%)	167048 (0.0%)	3550540792 (22.94%)	104030980	103563560 (99.55%)	48990 (0.05%)	4730 (0.0%)	81.68	0.989611
LF2	17301371700	17163866415 (99.21%)	24.5	16467528657 (95.94%)	110191 (0.0%)	3886765630 (22.64%)	115342478	114787350 (99.52%)	121948 (0.11%)	0 (0.0%)	79.35	0.989633
LM1	15393205500	15261542107 (99.14%)	22.3	14755937955 (96.69%)	165265 (0.0%)	3494234191 (22.9%)	102621370	102172156 (99.56%)	57334 (0.06%)	4900 (0.0%)	81.05	0.989936
LM2	14919773700	14746404853 (98.84%)	21.66	14216838230 (96.41%)	146221 (0.0%)	3350990723 (22.72%)	99465158	98783768 (99.31%)	38122 (0.04%)	4234 (0.0%)	81.39	0.987684

## Sheet: S2
Table S2 Summary statistics of RNA-seq data generated from liver samples of tongue sole under low- and high-temperature conditions.
Sample	Raw data (bp)	Clean data (bp)	Q20 (%)	Q30 (%)	Clean reads	Mapped (%)	Exon mapped (%)	Intron mapped (%)	Intergenic mapped (%)
HF1	10612792200	10545185537	10321263612 (97.88%)	9892972913 (93.82%)	70372692	66223576 (94.10%)	58265169 (87.98%)	3015214 (4.55%)	4943193 (7.46%)
HF2	10282294200	10201412808	9956899508 (97.60%)	9514144888 (93.26%)	68084500	64131562 (94.19%)	56778469 (88.53%)	2756117 (4.30%)	4596976 (7.17%)
HM1	6394070100	6354658505	6216017391 (97.82%)	5950071388 (93.63%)	42445856	40142058 (94.57%)	36081435 (89.88%)	1762863 (4.39%)	2297760 (5.72%)
HM2	9588825600	9513564029	9268638971 (97.43%)	8834985020 (92.87%)	63484770	59722342 (94.07%)	53200403 (89.08%)	2788087 (4.67%)	3733852 (6.25%)
LF1	10169625000	10103993740	9903763856 (98.02%)	9508602210 (94.11%)	67449336	63437449 (94.05%)	56617290 (89.25%)	2676859 (4.22%)	4143300 (6.53%)
LF2	10099465800	10023268322	9779064861 (97.56%)	9336296215 (93.15%)	66887336	62593036 (93.58%)	55429880 (88.56%)	2833780 (4.53%)	4329376 (6.92%)
LM1	10045975800	9966047219	9740364364 (97.74%)	9320417670 (93.52%)	66507034	62550439 (94.05%)	55721934 (89.08%)	2858353 (4.57%)	3970152 (6.35%)
LM2	9488680200	9422931666	9195759793 (97.59%)	8780573961 (93.18%)	62879126	58828157 (93.56%)	52190974 (88.72%)	2652533 (4.51%)	3984650 (6.77%)

## Sheet: S3
Table S3 Detailed information for overlapping genes between differentially expressed genes (DEGs) and CG-associated differentially methylated genes (CG-DMGs) in the LF vs HF comparison.
chr	start	end	strand	pvalue	qvalue	meth.diff	GeneID	LF_fpkm	HF_fpkm	log2(fc)	PValue	FDR	position	Symbol	Description	KEGG_A_class	KEGG_B_class	Pathway	K_ID	GO Component	GO Function	GO Process
chr1	7224601	7224800	*	0.00221103	0.0344156	20.1389	chr1.g00386	15.0385	6.3855	-1.23579	8.28355e-05	0.00100494	Upstream2kb	YY1	XP_008305638.1 transcriptional repressor protein YY1-like [Cynoglossus semilaevis]	-	-	-	-	-	GO:0008270//zinc ion binding;GO:0061630//ubiquitin protein ligase activity	-
chr1	8824601	8824800	*	3.1925e-06	0.000400844	-22.5748	chr1.g00440	0.879	0.1015	-3.11438	0.00757508	0.0462542	Upstream2kb	cnr1b	XP_008307285.1 cannabinoid receptor type 1B-like [Cynoglossus semilaevis]	Environmental Information Processing;Environmental Information Processing;Organismal Systems;Organismal Systems	Signaling molecules and interaction;Signal transduction;Environmental adaptation;Nervous system	ko04080//Neuroactive ligand-receptor interaction;ko04015//Rap1 signaling pathway;ko04714//Thermogenesis;ko04723//Retrograde endocannabinoid signaling	K04277;K04277;K04277;K04277	GO:0005575//cellular_component;GO:0005886//plasma membrane;GO:0016020//membrane;GO:0016021//integral component of membrane;GO:0031224//intrinsic component of membrane;GO:0036038//MKS complex;GO:0071944//cell periphery	GO:0003674//molecular_function;GO:0004888//transmembrane signaling receptor activity;GO:0004930//G protein-coupled receptor activity;GO:0004949//cannabinoid receptor activity;GO:0038023//signaling receptor activity;GO:0060089//molecular transducer activity	GO:0007154//cell communication;GO:0007165//signal transduction;GO:0007186//G protein-coupled receptor signaling pathway;GO:0008150//biological_process;GO:0009987//cellular process;GO:0023052//signaling;GO:0038171//cannabinoid signaling pathway;GO:0050789//regulation of biological process;GO:0050794//regulation of cellular process;GO:0050896//response to stimulus;GO:0051716//cellular response to s…
chr1	15565501	15565700	*	0.000213337	0.00757187	21.8998	chr1.g00736	87.3735	29.4455	-1.56915	1.21835e-19	1.35163e-17	Upstream2kb	PYGL	XP_008311194.1 glycogen phosphorylase, liver form [Cynoglossus semilaevis]	Metabolism;Organismal Systems;Cellular Processes;Human Diseases;Organismal Systems;Metabolism	Global and overview maps;Endocrine system;Cell growth and death;Endocrine and metabolic disease;Endocrine system;Carbohydrate metabolism	ko01100//Metabolic pathways;ko04910//Insulin signaling pathway;ko04217//Necroptosis;ko04931//Insulin resistance;ko04922//Glucagon signaling pathway;ko00500//Starch and sucrose metabolism	K00688;K00688;K00688;K00688;K00688;K00688	GO:0005575//cellular_component;GO:0005576//extracellular region;GO:0005622//intracellular anatomical structure;GO:0005737//cytoplasm;GO:0005829//cytosol;GO:0012505//endomembrane system;GO:0030141//secretory granule;GO:0031410//cytoplasmic vesicle;GO:0031974//membrane-enclosed lumen;GO:0031982//vesicle;GO:0031983//vesicle lumen;GO:0034774//secretory granule lumen;GO:0043226//organelle;GO:0043227//…	GO:0000166//nucleotide binding;GO:0002054//nucleobase binding;GO:0002060//purine nucleobase binding;GO:0003674//molecular_function;GO:0003824//catalytic activity;GO:0004645//1,4-alpha-oligoglucan phosphorylase activity;GO:0005488//binding;GO:0005515//protein binding;GO:0005524//ATP binding;GO:0005536//glucose binding;GO:0008184//glycogen phosphorylase activity;GO:0016208//AMP binding;GO:0016740//…	GO:0000272//polysaccharide catabolic process;GO:0001775//cell activation;GO:0002252//immune effector process;GO:0002263//cell activation involved in immune response;GO:0002274//myeloid leukocyte activation;GO:0002275//myeloid cell activation involved in immune response;GO:0002283//neutrophil activation involved in immune response;GO:0002366//leukocyte activation involved in immune response;GO:000…
chr1	15565601	15565800	*	4.41816e-09	2.39974e-06	28.1363	chr1.g00736	87.3735	29.4455	-1.56915	1.21835e-19	1.35163e-17	Upstream2kb	PYGL	XP_008311194.1 glycogen phosphorylase, liver form [Cynoglossus semilaevis]	Metabolism;Organismal Systems;Cellular Processes;Human Diseases;Organismal Systems;Metabolism	Global and overview maps;Endocrine system;Cell growth and death;Endocrine and metabolic disease;Endocrine system;Carbohydrate metabolism	ko01100//Metabolic pathways;ko04910//Insulin signaling pathway;ko04217//Necroptosis;ko04931//Insulin resistance;ko04922//Glucagon signaling pathway;ko00500//Starch and sucrose metabolism	K00688;K00688;K00688;K00688;K00688;K00688	GO:0005575//cellular_component;GO:0005576//extracellular region;GO:0005622//intracellular anatomical structure;GO:0005737//cytoplasm;GO:0005829//cytosol;GO:0012505//endomembrane system;GO:0030141//secretory granule;GO:0031410//cytoplasmic vesicle;GO:0031974//membrane-enclosed lumen;GO:0031982//vesicle;GO:0031983//vesicle lumen;GO:0034774//secretory granule lumen;GO:0043226//organelle;GO:0043227//…	GO:0000166//nucleotide binding;GO:0002054//nucleobase binding;GO:0002060//purine nucleobase binding;GO:0003674//molecular_function;GO:0003824//catalytic activity;GO:0004645//1,4-alpha-oligoglucan phosphorylase activity;GO:0005488//binding;GO:0005515//protein binding;GO:0005524//ATP binding;GO:0005536//glucose binding;GO:0008184//glycogen phosphorylase activity;GO:0016208//AMP binding;GO:0016740//…	GO:0000272//polysaccharide catabolic process;GO:0001775//cell activation;GO:0002252//immune effector process;GO:0002263//cell activation involved in immune response;GO:0002274//myeloid leukocyte activation;GO:0002275//myeloid cell activation involved in immune response;GO:0002283//neutrophil activation involved in immune response;GO:0002366//leukocyte activation involved in immune response;GO:000…
chr1	15670601	15670800	*	4.40092e-06	0.000508387	30.7434	chr1.g00743	8.292	3.5865	-1.20914	0.000108274	0.00127819	Upstream2kb	DMAC2L	XP_008311297.1 ATP synthase subunit s, mitochondrial [Cynoglossus semilaevis]	-	-	-	-	-	-	-
chr1	15670701	15670900	*	6.99475e-06	0.000709304	20.9901	chr1.g00743	8.292	3.5865	-1.20914	0.000108274	0.00127819	Upstream2kb	DMAC2L	XP_008311297.1 ATP synthase subunit s, mitochondrial [Cynoglossus semilaevis]	-	-	-	-	-	-	-
chr1	21630101	21630300	*	5.73517e-05	0.00311667	-26.9424	chr1.g01055	4.138	1.034	-2.0007	1.98338e-08	5.47614e-07	Upstream2kb	Stim2	XP_008321009.1 stromal interaction molecule 2 isoform X1 [Cynoglossus semilaevis]	Environmental Information Processing	Signal transduction	ko04020//Calcium signaling pathway	K18196	GO:0005575//cellular_component;GO:0005622//intracellular anatomical structure;GO:0005737//cytoplasm;GO:0005783//endoplasmic reticulum;GO:0005789//endoplasmic reticulum membrane;GO:0005886//plasma membrane;GO:0012505//endomembrane system;GO:0016020//membrane;GO:0016021//integral component of membrane;GO:0031224//intrinsic component of membrane;GO:0031984//organelle subcompartment;GO:0042175//nucle…	GO:0003674//molecular_function;GO:0005215//transporter activity;GO:0005216//ion channel activity;GO:0005246//calcium channel regulator activity;GO:0005261//cation channel activity;GO:0005262//calcium channel activity;GO:0005488//binding;GO:0005509//calcium ion binding;GO:0005515//protein binding;GO:0008324//cation transmembrane transporter activity;GO:0015075//ion transmembrane transporter activi…	GO:0002115//store-operated calcium entry;GO:0006810//transport;GO:0006811//ion transport;GO:0006812//cation transport;GO:0006816//calcium ion transport;GO:0006873//cellular ion homeostasis;GO:0006874//cellular calcium ion homeostasis;GO:0006875//cellular metal ion homeostasis;GO:0008150//biological_process;GO:0009987//cellular process;GO:0010959//regulation of metal ion transport;GO:0019725//cell…
chr1	21630201	21630400	*	6.17751e-07	0.000118109	-24.8538	chr1.g01055	4.138	1.034	-2.0007	1.98338e-08	5.47614e-07	Upstream2kb	Stim2	XP_008321009.1 stromal interaction molecule 2 isoform X1 [Cynoglossus semilaevis]	Environmental Information Processing	Signal transduction	ko04020//Calcium signaling pathway	K18196	GO:0005575//cellular_component;GO:0005622//intracellular anatomical structure;GO:0005737//cytoplasm;GO:0005783//endoplasmic reticulum;GO:0005789//endoplasmic reticulum membrane;GO:0005886//plasma membrane;GO:0012505//endomembrane system;GO:0016020//membrane;GO:0016021//integral component of membrane;GO:0031224//intrinsic component of membrane;GO:0031984//organelle subcompartment;GO:0042175//nucle…	GO:0003674//molecular_function;GO:0005215//transporter activity;GO:0005216//ion channel activity;GO:0005246//calcium channel regulator activity;GO:0005261//cation channel activity;GO:0005262//calcium channel activity;GO:0005488//binding;GO:0005509//calcium ion binding;GO:0005515//protein binding;GO:0008324//cation transmembrane transporter activity;GO:0015075//ion transmembrane transporter activi…	GO:0002115//store-operated calcium entry;GO:0006810//transport;GO:0006811//ion transport;GO:0006812//cation transport;GO:0006816//calcium ion transport;GO:0006873//cellular ion homeostasis;GO:0006874//cellular calcium ion homeostasis;GO:0006875//cellular metal ion homeostasis;GO:0008150//biological_process;GO:0009987//cellular process;GO:0010959//regulation of metal ion transport;GO:0019725//cell…
chr1	24348601	24348800	*	1.86104e-07	4.72605e-05	30.4926	chr1.g01301	9.4615	2.9095	-1.7013	1.02937e-05	0.000158369	Upstream2kb	ACTR2	XP_008319020.1 actin-related protein 2-like [Cynoglossus semilaevis]	Cellular Processes;Human Diseases;Human Diseases;Human Diseases;Cellular Processes;Cellular Processes;Human Diseases;Organismal Systems;Human Diseases	Transport and catabolism;Infectious disease: bacterial;Infectious disease: bacterial;Infectious disease: bacterial;Cell motility;Cellular community - eukaryotes;Infectious disease: bacterial;Immune system;Infectious disease: bacterial	ko04144//Endocytosis;ko05130//Pathogenic Escherichia coli infection;ko05131//Shigellosis;ko05132//Salmonella infection;ko04810//Regulation of actin cytoskeleton;ko04530//Tight junction;ko05135//Yersinia infection;ko04666//Fc gamma R-mediated phagocytosis;ko05100//Bacterial invasion of epithelial cells	K17260;K17260;K17260;K17260;K17260;K17260;K17260;K17260;K17260	-	-	-
chr1	24348701	24348900	*	7.62188e-07	0.000138604	25.4902	chr1.g01301	9.4615	2.9095	-1.7013	1.02937e-05	0.000158369	Upstream2kb	ACTR2	XP_008319020.1 actin-related protein 2-like [Cynoglossus semilaevis]	Cellular Processes;Human Diseases;Human Diseases;Human Diseases;Cellular Processes;Cellular Processes;Human Diseases;Organismal Systems;Human Diseases	Transport and catabolism;Infectious disease: bacterial;Infectious disease: bacterial;Infectious disease: bacterial;Cell motility;Cellular community - eukaryotes;Infectious disease: bacterial;Immune system;Infectious disease: bacterial	ko04144//Endocytosis;ko05130//Pathogenic Escherichia coli infection;ko05131//Shigellosis;ko05132//Salmonella infection;ko04810//Regulation of actin cytoskeleton;ko04530//Tight junction;ko05135//Yersinia infection;ko04666//Fc gamma R-mediated phagocytosis;ko05100//Bacterial invasion of epithelial cells	K17260;K17260;K17260;K17260;K17260;K17260;K17260;K17260;K17260	-	-	-
chr1	30129501	30129700	*	2.1846e-05	0.00159399	-21.7073	chr1.g01507	8.1015	2.557	-1.66374	1.00416e-14	6.62819e-13	Upstream2kb	NFIB	XP_008324328.1 nuclear factor 1 B-type isoform X2 [Cynoglossus semilaevis]	-	-	-	-	GO:0001650//fibrillar center;GO:0005575//cellular_component;GO:0005622//intracellular anatomical structure;GO:0005634//nucleus;GO:0005730//nucleolus;GO:0030424//axon;GO:0031974//membrane-enclosed lumen;GO:0031981//nuclear lumen;GO:0042995//cell projection;GO:0043005//neuron projection;GO:0043226//organelle;GO:0043227//membrane-bounded organelle;GO:0043228//non-membrane-bounded organelle;GO:004322…	GO:0000976//transcription cis-regulatory region binding;GO:0000977//RNA polymerase II transcription regulatory region sequence-specific DNA binding;GO:0000978//RNA polymerase II cis-regulatory region sequence-specific DNA binding;GO:0000981//DNA-binding transcription factor activity, RNA polymerase II-specific;GO:0000987//cis-regulatory region sequence-specific DNA binding;GO:0001067//transcripti…	GO:0000122//negative regulation of transcription by RNA polymerase II;GO:0000902//cell morphogenesis;GO:0000904//cell morphogenesis involved in differentiation;GO:0001501//skeletal system development;GO:0002062//chondrocyte differentiation;GO:0006139//nucleobase-containing compound metabolic process;GO:0006259//DNA metabolic process;GO:0006260//DNA replication;GO:0006351//transcription, DNA-templ…
chr2	1441001	1441200	*	0.000683021	0.0162447	20.9131	chr2.g01930	0.964	3.4775	1.85095	0.00454116	0.0306337	Upstream2kb	ADPRH	XP_024140242.1 ADP-ribosylarginine hydrolase isoform X2 [Oryzias melastigma]	-	-	-	-	GO:0005575//cellular_component;GO:0005622//intracellular anatomical structure	GO:0003674//molecular_function;GO:0003824//catalytic activity;GO:0003875//ADP-ribosylarginine hydrolase activity;GO:0016787//hydrolase activity;GO:0016798//hydrolase activity, acting on glycosyl bonds;GO:0016799//hydrolase activity, hydrolyzing N-glycosyl compounds;GO:0047407//ADP-ribosyl-[dinitrogen reductase] hydrolase activity	GO:0006464//cellular protein modification process;GO:0006807//nitrogen compound metabolic process;GO:0008150//biological_process;GO:0008152//metabolic process;GO:0009399//nitrogen fixation;GO:0009987//cellular process;GO:0019538//protein metabolic process;GO:0036211//protein modification process;GO:0043170//macromolecule metabolic process;GO:0043412//macromolecule modification;GO:0044237//cellula…
chr2	4112001	4112200	*	1.18178e-16	4.56243e-13	25.8459	chr2.g02056	0.887	4.76	2.42396	4.90753e-09	1.5088e-07	Upstream2kb	znf503	XP_008312123.1 zinc finger protein 503 [Cynoglossus semilaevis]	-	-	-	-	-	-	-
chr2	4112501	4112700	*	0.000161757	0.00630066	22.6368	chr2.g02056	0.887	4.76	2.42396	4.90753e-09	1.5088e-07	Upstream2kb	znf503	XP_008312123.1 zinc finger protein 503 [Cynoglossus semilaevis]	-	-	-	-	-	-	-
chr2	4112601	4112800	*	5.71825e-13	1.02287e-09	25.8617	chr2.g02056	0.887	4.76	2.42396	4.90753e-09	1.5088e-07	Upstream2kb	znf503	XP_008312123.1 zinc finger protein 503 [Cynoglossus semilaevis]	-	-	-	-	-	-	-
chr2	4112701	4112900	*	2.56565e-16	9.24352e-13	23.97	chr2.g02056	0.887	4.76	2.42396	4.90753e-09	1.5088e-07	Upstream2kb	znf503	XP_008312123.1 zinc finger protein 503 [Cynoglossus semilaevis]	-	-	-	-	-	-	-
chr2	4112801	4113000	*	1.86517e-07	4.73225e-05	20.5894	chr2.g02056	0.887	4.76	2.42396	4.90753e-09	1.5088e-07	Upstream2kb	znf503	XP_008312123.1 zinc finger protein 503 [Cynoglossus semilaevis]	-	-	-	-	-	-	-
chr2	14425101	14425300	*	5.24548e-05	0.00293202	20.2385	chr2.g02613	8.5915	0.288	-4.89877	3.33516e-28	6.90116e-26	Upstream2kb	NCF1B	XP_008313309.1 neutrophil cytosol factor 1-like [Cynoglossus semilaevis]	-	-	-	-	-	GO:0005515//protein binding;GO:0035091//phosphatidylinositol binding	-
chr2	18445701	18445900	*	2.1246e-08	8.51212e-06	28.9735	chr2.g02903	32.5365	14.1675	-1.19947	3.51106e-09	1.11099e-07	Upstream2kb	Tbk1	XP_008313509.1 serine/threonine-protein kinase TBK1 [Cynoglossus semilaevis]	Human Diseases;Human Diseases;Human Diseases;Human Diseases;Human Diseases;Environmental Information Processing;Human Diseases;Human Diseases;Human Diseases;Human Diseases;Human Diseases;Human Diseases;Human Diseases;Human Diseases;Human Diseases;Human Diseases;Cellular Processes;Human Diseases;Organismal Systems;Human Diseases;Organismal Systems;Organismal Systems;Cellular Processes;Organismal S…	Neurodegenerative disease;Infectious disease: viral;Neurodegenerative disease;Infectious disease: bacterial;Infectious disease: viral;Signal transduction;Infectious disease: viral;Infectious disease: viral;Cardiovascular disease;Infectious disease: viral;Infectious disease: bacterial;Infectious disease: viral;Infectious disease: viral;Infectious disease: viral;Infectious disease: viral;Infectious…	ko05022//Pathways of neurodegeneration - multiple diseases;ko05165//Human papillomavirus infection;ko05014//Amyotrophic lateral sclerosis;ko05131//Shigellosis;ko05163//Human cytomegalovirus infection;ko04014//Ras signaling pathway;ko05168//Herpes simplex virus 1 infection;ko05170//Human immunodeficiency virus 1 infection;ko05417//Lipid and atherosclerosis;ko05167//Kaposi sarcoma-associated herpes…	K05410;K05410;K05410;K05410;K05410;K05410;K05410;K05410;K05410;K05410;K05410;K05410;K05410;K05410;K05410;K05410;K05410;K05410;K05410;K05410;K05410;K05410;K05410;K05410;K05410	GO:0005575//cellular_component;GO:0005622//intracellular anatomical structure;GO:0005634//nucleus;GO:0005654//nucleoplasm;GO:0005737//cytoplasm;GO:0005768//endosome;GO:0005829//cytosol;GO:0010008//endosome membrane;GO:0012505//endomembrane system;GO:0016020//membrane;GO:0016234//inclusion body;GO:0016235//aggresome;GO:0016592//mediator complex;GO:0031090//organelle membrane;GO:0031410//cytoplasmi…	GO:0000166//nucleotide binding;GO:0003674//molecular_function;GO:0003676//nucleic acid binding;GO:0003712//transcription coregulator activity;GO:0003824//catalytic activity;GO:0004672//protein kinase activity;GO:0004674//protein serine/threonine kinase activity;GO:0005488//binding;GO:0005515//protein binding;GO:0005524//ATP binding;GO:0016301//kinase activity;GO:0016740//transferase activity;GO:0…	GO:0001775//cell activation;GO:0001816//cytokine production;GO:0001817//regulation of cytokine production;GO:0001818//negative regulation of cytokine production;GO:0001819//positive regulation of cytokine production;GO:0001932//regulation of protein phosphorylation;GO:0001934//positive regulation of protein phosphorylation;GO:0002218//activation of innate immune response;GO:0002221//pattern recog…
chr2	20881201	20881400	*	9.37901e-05	0.0043643	-25.3475	chr2.g03027	32.0235	3.1115	-3.36345	1.1952e-27	2.41876e-25	Upstream2kb	ubp9	XP_024913662.1 LOW QUALITY PROTEIN: ubl carboxyl-terminal hydrolase 18-like [Cynoglossus semilaevis]	-	-	-	-	GO:0005575//cellular_component;GO:0005622//intracellular anatomical structure;GO:0005634//nucleus;GO:0005737//cytoplasm;GO:0005829//cytosol;GO:0016021//integral component of membrane;GO:0043226//organelle;GO:0043227//membrane-bounded organelle;GO:0043229//intracellular organelle;GO:0043231//intracellular membrane-bounded organelle	GO:0003674//molecular_function;GO:0003824//catalytic activity;GO:0004843//thiol-dependent deubiquitinase;GO:0008233//peptidase activity;GO:0008234//cysteine-type peptidase activity;GO:0016787//hydrolase activity;GO:0019783//ubiquitin-like protein-specific protease activity;GO:0019785//ISG15-specific protease activity;GO:0101005//deubiquitinase activity;GO:0140096//catalytic activity, acting on a …	GO:0006464//cellular protein modification process;GO:0006508//proteolysis;GO:0006511//ubiquitin-dependent protein catabolic process;GO:0006807//nitrogen compound metabolic process;GO:0008150//biological_process;GO:0008152//metabolic process;GO:0009056//catabolic process;GO:0009057//macromolecule catabolic process;GO:0009246//enterobacterial common antigen biosynthetic process;GO:0009605//response…
chr2	20881301	20881500	*	3.92479e-05	0.00239898	-21.1035	chr2.g03027	32.0235	3.1115	-3.36345	1.1952e-27	2.41876e-25	Upstream2kb	ubp9	XP_024913662.1 LOW QUALITY PROTEIN: ubl carboxyl-terminal hydrolase 18-like [Cynoglossus semilaevis]	-	-	-	-	GO:0005575//cellular_component;GO:0005622//intracellular anatomical structure;GO:0005634//nucleus;GO:0005737//cytoplasm;GO:0005829//cytosol;GO:0016021//integral component of membrane;GO:0043226//organelle;GO:0043227//membrane-bounded organelle;GO:0043229//intracellular organelle;GO:0043231//intracellular membrane-bounded organelle	GO:0003674//molecular_function;GO:0003824//catalytic activity;GO:0004843//thiol-dependent deubiquitinase;GO:0008233//peptidase activity;GO:0008234//cysteine-type peptidase activity;GO:0016787//hydrolase activity;GO:0019783//ubiquitin-like protein-specific protease activity;GO:0019785//ISG15-specific protease activity;GO:0101005//deubiquitinase activity;GO:0140096//catalytic activity, acting on a …	GO:0006464//cellular protein modification process;GO:0006508//proteolysis;GO:0006511//ubiquitin-dependent protein catabolic process;GO:0006807//nitrogen compound metabolic process;GO:0008150//biological_process;GO:0008152//metabolic process;GO:0009056//catabolic process;GO:0009057//macromolecule catabolic process;GO:0009246//enterobacterial common antigen biosynthetic process;GO:0009605//response…
chr2	20881401	20881600	*	0.000114005	0.00497788	-22.2968	chr2.g03027	32.0235	3.1115	-3.36345	1.1952e-27	2.41876e-25	Upstream2kb	ubp9	XP_024913662.1 LOW QUALITY PROTEIN: ubl carboxyl-terminal hydrolase 18-like [Cynoglossus semilaevis]	-	-	-	-	GO:0005575//cellular_component;GO:0005622//intracellular anatomical structure;GO:0005634//nucleus;GO:0005737//cytoplasm;GO:0005829//cytosol;GO:0016021//integral component of membrane;GO:0043226//organelle;GO:0043227//membrane-bounded organelle;GO:0043229//intracellular organelle;GO:0043231//intracellular membrane-bounded organelle	GO:0003674//molecular_function;GO:0003824//catalytic activity;GO:0004843//thiol-dependent deubiquitinase;GO:0008233//peptidase activity;GO:0008234//cysteine-type peptidase activity;GO:0016787//hydrolase activity;GO:0019783//ubiquitin-like protein-specific protease activity;GO:0019785//ISG15-specific protease activity;GO:0101005//deubiquitinase activity;GO:0140096//catalytic activity, acting on a …	GO:0006464//cellular protein modification process;GO:0006508//proteolysis;GO:0006511//ubiquitin-dependent protein catabolic process;GO:0006807//nitrogen compound metabolic process;GO:0008150//biological_process;GO:0008152//metabolic process;GO:0009056//catabolic process;GO:0009057//macromolecule catabolic process;GO:0009246//enterobacterial common antigen biosynthetic process;GO:0009605//response…
chr2	30721301	30721500	*	1.1529e-13	2.40357e-10	-38.9857	chr2.g03466	42.563	16.909	-1.33181	5.7969e-13	3.21553e-11	Upstream2kb	Rab21	XP_008314358.1 ras-related protein Rab-21 [Cynoglossus semilaevis]	-	-	-	-	GO:0000139//Golgi membrane;GO:0005575//cellular_component;GO:0005622//intracellular anatomical structure;GO:0005737//cytoplasm;GO:0005768//endosome;GO:0005769//early endosome;GO:0005783//endoplasmic reticulum;GO:0005789//endoplasmic reticulum membrane;GO:0005794//Golgi apparatus;GO:0005795//Golgi stack;GO:0005802//trans-Golgi network;GO:0005829//cytosol;GO:0005886//plasma membrane;GO:0009898//cyt…	GO:0000166//nucleotide binding;GO:0001882//nucleoside binding;GO:0001883//purine nucleoside binding;GO:0003674//molecular_function;GO:0003824//catalytic activity;GO:0003924//GTPase activity;GO:0005488//binding;GO:0005515//protein binding;GO:0005524//ATP binding;GO:0005525//GTP binding;GO:0008201//heparin binding;GO:0016462//pyrophosphatase activity;GO:0016787//hydrolase activity;GO:0016817//hydro…	GO:0001558//regulation of cell growth;GO:0006576//cellular biogenic amine metabolic process;GO:0006810//transport;GO:0006897//endocytosis;GO:0006909//phagocytosis;GO:0006928//movement of cell or subcellular component;GO:0006996//organelle organization;GO:0007010//cytoskeleton organization;GO:0007017//microtubule-based process;GO:0007018//microtubule-based movement;GO:0007154//cell communication;G…
chr2	30721401	30721600	*	3.12747e-17	1.3473e-13	-34.3591	chr2.g03466	42.563	16.909	-1.33181	5.7969e-13	3.21553e-11	Upstream2kb	Rab21	XP_008314358.1 ras-related protein Rab-21 [Cynoglossus semilaevis]	-	-	-	-	GO:0000139//Golgi membrane;GO:0005575//cellular_component;GO:0005622//intracellular anatomical structure;GO:0005737//cytoplasm;GO:0005768//endosome;GO:0005769//early endosome;GO:0005783//endoplasmic reticulum;GO:0005789//endoplasmic reticulum membrane;GO:0005794//Golgi apparatus;GO:0005795//Golgi stack;GO:0005802//trans-Golgi network;GO:0005829//cytosol;GO:0005886//plasma membrane;GO:0009898//cyt…	GO:0000166//nucleotide binding;GO:0001882//nucleoside binding;GO:0001883//purine nucleoside binding;GO:0003674//molecular_function;GO:0003824//catalytic activity;GO:0003924//GTPase activity;GO:0005488//binding;GO:0005515//protein binding;GO:0005524//ATP binding;GO:0005525//GTP binding;GO:0008201//heparin binding;GO:0016462//pyrophosphatase activity;GO:0016787//hydrolase activity;GO:0016817//hydro…	GO:0001558//regulation of cell growth;GO:0006576//cellular biogenic amine metabolic process;GO:0006810//transport;GO:0006897//endocytosis;GO:0006909//phagocytosis;GO:0006928//movement of cell or subcellular component;GO:0006996//organelle organization;GO:0007010//cytoskeleton organization;GO:0007017//microtubule-based process;GO:0007018//microtubule-based movement;GO:0007154//cell communication;G…
chr2	30721501	30721700	*	9.55475e-12	1.25317e-08	-27.471	chr2.g03466	42.563	16.909	-1.33181	5.7969e-13	3.21553e-11	Upstream2kb	Rab21	XP_008314358.1 ras-related protein Rab-21 [Cynoglossus semilaevis]	-	-	-	-	GO:0000139//Golgi membrane;GO:0005575//cellular_component;GO:0005622//intracellular anatomical structure;GO:0005737//cytoplasm;GO:0005768//endosome;GO:0005769//early endosome;GO:0005783//endoplasmic reticulum;GO:0005789//endoplasmic reticulum membrane;GO:0005794//Golgi apparatus;GO:0005795//Golgi stack;GO:0005802//trans-Golgi network;GO:0005829//cytosol;GO:0005886//plasma membrane;GO:0009898//cyt…	GO:0000166//nucleotide binding;GO:0001882//nucleoside binding;GO:0001883//purine nucleoside binding;GO:0003674//molecular_function;GO:0003824//catalytic activity;GO:0003924//GTPase activity;GO:0005488//binding;GO:0005515//protein binding;GO:0005524//ATP binding;GO:0005525//GTP binding;GO:0008201//heparin binding;GO:0016462//pyrophosphatase activity;GO:0016787//hydrolase activity;GO:0016817//hydro…	GO:0001558//regulation of cell growth;GO:0006576//cellular biogenic amine metabolic process;GO:0006810//transport;GO:0006897//endocytosis;GO:0006909//phagocytosis;GO:0006928//movement of cell or subcellular component;GO:0006996//organelle organization;GO:0007010//cytoskeleton organization;GO:0007017//microtubule-based process;GO:0007018//microtubule-based movement;GO:0007154//cell communication;G…
chr2	30721601	30721800	*	2.12002e-09	1.30157e-06	-28.2223	chr2.g03466	42.563	16.909	-1.33181	5.7969e-13	3.21553e-11	Upstream2kb	Rab21	XP_008314358.1 ras-related protein Rab-21 [Cynoglossus semilaevis]	-	-	-	-	GO:0000139//Golgi membrane;GO:0005575//cellular_component;GO:0005622//intracellular anatomical structure;GO:0005737//cytoplasm;GO:0005768//endosome;GO:0005769//early endosome;GO:0005783//endoplasmic reticulum;GO:0005789//endoplasmic reticulum membrane;GO:0005794//Golgi apparatus;GO:0005795//Golgi stack;GO:0005802//trans-Golgi network;GO:0005829//cytosol;GO:0005886//plasma membrane;GO:0009898//cyt…	GO:0000166//nucleotide binding;GO:0001882//nucleoside binding;GO:0001883//purine nucleoside binding;GO:0003674//molecular_function;GO:0003824//catalytic activity;GO:0003924//GTPase activity;GO:0005488//binding;GO:0005515//protein binding;GO:0005524//ATP binding;GO:0005525//GTP binding;GO:0008201//heparin binding;GO:0016462//pyrophosphatase activity;GO:0016787//hydrolase activity;GO:0016817//hydro…	GO:0001558//regulation of cell growth;GO:0006576//cellular biogenic amine metabolic process;GO:0006810//transport;GO:0006897//endocytosis;GO:0006909//phagocytosis;GO:0006928//movement of cell or subcellular component;GO:0006996//organelle organization;GO:0007010//cytoskeleton organization;GO:0007017//microtubule-based process;GO:0007018//microtubule-based movement;GO:0007154//cell communication;G…
chr2	30761601	30761800	*	0.00030063	0.0095203	-21.2558	chr2.g03471	0.3385	7.8125	4.52856	0.00419743	0.028704	Upstream2kb	CTSE	XP_008314383.1 cathepsin E-like [Cynoglossus semilaevis]	Cellular Processes	Transport and catabolism	ko04142//Lysosome	K01382	GO:0000322//storage vacuole;GO:0000323//lytic vacuole;GO:0000324//fungal-type vacuole;GO:0005575//cellular_component;GO:0005576//extracellular region;GO:0005618//cell wall;GO:0005622//intracellular anatomical structure;GO:0005737//cytoplasm;GO:0005739//mitochondrion;GO:0005773//vacuole;GO:0005775//vacuolar lumen;GO:0005783//endoplasmic reticulum;GO:0005886//plasma membrane;GO:0009277//fungal-type…	GO:0003674//molecular_function;GO:0003824//catalytic activity;GO:0004175//endopeptidase activity;GO:0004190//aspartic-type endopeptidase activity;GO:0005488//binding;GO:0005515//protein binding;GO:0008233//peptidase activity;GO:0016787//hydrolase activity;GO:0019904//protein domain specific binding;GO:0030246//carbohydrate binding;GO:0070001//aspartic-type peptidase activity;GO:0070492//oligosacc…	GO:0006508//proteolysis;GO:0006624//vacuolar protein processing;GO:0006807//nitrogen compound metabolic process;GO:0006914//autophagy;GO:0006950//response to stress;GO:0007154//cell communication;GO:0008104//protein localization;GO:0008150//biological_process;GO:0008152//metabolic process;GO:0009056//catabolic process;GO:0009057//macromolecule catabolic process;GO:0009267//cellular response to st…
chr3	2401101	2401300	*	3.95869e-05	0.00241388	24.3046	chr3.g03615	11.234	5.4015	-1.05644	3.13821e-05	0.000426204	Upstream2kb	slc38a9	XP_008322689.1 sodium-coupled neutral amino acid transporter 9 isoform X1 [Cynoglossus semilaevis]	Environmental Information Processing	Signal transduction	ko04150//mTOR signaling pathway	K14995	GO:0000323//lytic vacuole;GO:0005575//cellular_component;GO:0005622//intracellular anatomical structure;GO:0005634//nucleus;GO:0005654//nucleoplasm;GO:0005737//cytoplasm;GO:0005764//lysosome;GO:0005765//lysosomal membrane;GO:0005768//endosome;GO:0005770//late endosome;GO:0005773//vacuole;GO:0005774//vacuolar membrane;GO:0010008//endosome membrane;GO:0012505//endomembrane system;GO:0016020//membra…	GO:0003674//molecular_function;GO:0005215//transporter activity;GO:0005342//organic acid transmembrane transporter activity;GO:0008509//anion transmembrane transporter activity;GO:0008514//organic anion transmembrane transporter activity;GO:0015075//ion transmembrane transporter activity;GO:0015171//amino acid transmembrane transporter activity;GO:0015318//inorganic molecular entity transmembrane…	GO:0001101//response to acid chemical;GO:0003333//amino acid transmembrane transport;GO:0006810//transport;GO:0006811//ion transport;GO:0006820//anion transport;GO:0006865//amino acid transport;GO:0007049//cell cycle;GO:0008150//biological_process;GO:0009719//response to endogenous stimulus;GO:0009894//regulation of catabolic process;GO:0009966//regulation of signal transduction;GO:0009967//posit…
chr3	2593701	2593900	*	3.89699e-05	0.00238708	-22.0753	chr3.g03628	6.4225	2.21	-1.53909	0.00347689	0.0244764	Upstream2kb	PSMB7	XP_008322667.1 proteasome subunit beta type-7-like [Cynoglossus semilaevis]	Human Diseases;Human Diseases;Human Diseases;Human Diseases;Human Diseases;Human Diseases;Human Diseases;Genetic Information Processing	Neurodegenerative disease;Neurodegenerative disease;Neurodegenerative disease;Neurodegenerative disease;Neurodegenerative disease;Neurodegenerative disease;Neurodegenerative disease;Folding, sorting and degradation	ko05022//Pathways of neurodegeneration - multiple diseases;ko05010//Alzheimer disease;ko05014//Amyotrophic lateral sclerosis;ko05016//Huntington disease;ko05020//Prion disease;ko05012//Parkinson disease;ko05017//Spinocerebellar ataxia;ko03050//Proteasome	K02739;K02739;K02739;K02739;K02739;K02739;K02739;K02739	GO:0000502//proteasome complex;GO:0005575//cellular_component;GO:0005622//intracellular anatomical structure;GO:0005634//nucleus;GO:0005654//nucleoplasm;GO:0005737//cytoplasm;GO:0005829//cytosol;GO:0005839//proteasome core complex;GO:0019774//proteasome core complex, beta-subunit complex;GO:0031974//membrane-enclosed lumen;GO:0031981//nuclear lumen;GO:0032991//protein-containing complex;GO:004322…	GO:0003674//molecular_function;GO:0003824//catalytic activity;GO:0004175//endopeptidase activity;GO:0004298//threonine-type endopeptidase activity;GO:0008233//peptidase activity;GO:0016787//hydrolase activity;GO:0070003//threonine-type peptidase activity;GO:0140096//catalytic activity, acting on a protein	GO:0000902//cell morphogenesis;GO:0001775//cell activation;GO:0002376//immune system process;GO:0006464//cellular protein modification process;GO:0006508//proteolysis;GO:0006807//nitrogen compound metabolic process;GO:0006955//immune response;GO:0006959//humoral immune response;GO:0008150//biological_process;GO:0008152//metabolic process;GO:0008283//cell population proliferation;GO:0009056//catab…
chr3	2593801	2594000	*	4.76075e-07	9.72353e-05	-23.5148	chr3.g03628	6.4225	2.21	-1.53909	0.00347689	0.0244764	Upstream2kb	PSMB7	XP_008322667.1 proteasome subunit beta type-7-like [Cynoglossus semilaevis]	Human Diseases;Human Diseases;Human Diseases;Human Diseases;Human Diseases;Human Diseases;Human Diseases;Genetic Information Processing	Neurodegenerative disease;Neurodegenerative disease;Neurodegenerative disease;Neurodegenerative disease;Neurodegenerative disease;Neurodegenerative disease;Neurodegenerative disease;Folding, sorting and degradation	ko05022//Pathways of neurodegeneration - multiple diseases;ko05010//Alzheimer disease;ko05014//Amyotrophic lateral sclerosis;ko05016//Huntington disease;ko05020//Prion disease;ko05012//Parkinson disease;ko05017//Spinocerebellar ataxia;ko03050//Proteasome	K02739;K02739;K02739;K02739;K02739;K02739;K02739;K02739	GO:0000502//proteasome complex;GO:0005575//cellular_component;GO:0005622//intracellular anatomical structure;GO:0005634//nucleus;GO:0005654//nucleoplasm;GO:0005737//cytoplasm;GO:0005829//cytosol;GO:0005839//proteasome core complex;GO:0019774//proteasome core complex, beta-subunit complex;GO:0031974//membrane-enclosed lumen;GO:0031981//nuclear lumen;GO:0032991//protein-containing complex;GO:004322…	GO:0003674//molecular_function;GO:0003824//catalytic activity;GO:0004175//endopeptidase activity;GO:0004298//threonine-type endopeptidase activity;GO:0008233//peptidase activity;GO:0016787//hydrolase activity;GO:0070003//threonine-type peptidase activity;GO:0140096//catalytic activity, acting on a protein	GO:0000902//cell morphogenesis;GO:0001775//cell activation;GO:0002376//immune system process;GO:0006464//cellular protein modification process;GO:0006508//proteolysis;GO:0006807//nitrogen compound metabolic process;GO:0006955//immune response;GO:0006959//humoral immune response;GO:0008150//biological_process;GO:0008152//metabolic process;GO:0008283//cell population proliferation;GO:0009056//catab…
chr3	9616101	9616300	*	5.04207e-05	0.00285396	-21.6991	chr3.g03923	143.026	44.541	-1.68308	9.70975e-15	6.43218e-13	Upstream2kb	CBS	XP_008322813.1 cystathionine beta-synthase-like [Cynoglossus semilaevis]	Metabolism;Metabolism;Metabolism;Metabolism	Global and overview maps;Global and overview maps;Amino acid metabolism;Amino acid metabolism	ko01100//Metabolic pathways;ko01230//Biosynthesis of amino acids;ko00270//Cysteine and methionine metabolism;ko00260//Glycine, serine and threonine metabolism	K01697;K01697;K01697;K01697	GO:0005575//cellular_component;GO:0005622//intracellular anatomical structure;GO:0005634//nucleus;GO:0005737//cytoplasm;GO:0005829//cytosol;GO:0043226//organelle;GO:0043227//membrane-bounded organelle;GO:0043229//intracellular organelle;GO:0043231//intracellular membrane-bounded organelle	GO:0003674//molecular_function;GO:0003824//catalytic activity;GO:0004122//cystathionine beta-synthase activity;GO:0004124//cysteine synthase activity;GO:0004794//L-threonine ammonia-lyase activity;GO:0004795//threonine synthase activity;GO:0004834//tryptophan synthase activity;GO:0005488//binding;GO:0005515//protein binding;GO:0008660//1-aminocyclopropane-1-carboxylate deaminase activity;GO:00088…	GO:0000003//reproduction;GO:0000096//sulfur amino acid metabolic process;GO:0000097//sulfur amino acid biosynthetic process;GO:0000098//sulfur amino acid catabolic process;GO:0000162//tryptophan biosynthetic process;GO:0001101//response to acid chemical;GO:0001501//skeletal system development;GO:0001503//ossification;GO:0001666//response to hypoxia;GO:0001932//regulation of protein phosphorylatio…
chr3	15933501	15933700	*	1.60526e-05	0.00128162	22.3508	chr3.g04149	1.4995	0.626	-1.26025	0.00189523	0.0148965	Upstream2kb	Zc3h12c	XP_008323731.1 probable ribonuclease ZC3H12C isoform X2 [Cynoglossus semilaevis]	-	-	-	-	-	GO:0003674//molecular_function;GO:0003824//catalytic activity;GO:0004518//nuclease activity;GO:0004519//endonuclease activity;GO:0005488//binding;GO:0016787//hydrolase activity;GO:0016788//hydrolase activity, acting on ester bonds;GO:0043167//ion binding;GO:0043169//cation binding;GO:0046872//metal ion binding	GO:0006139//nucleobase-containing compound metabolic process;GO:0006725//cellular aromatic compound metabolic process;GO:0006807//nitrogen compound metabolic process;GO:0008150//biological_process;GO:0008152//metabolic process;GO:0009987//cellular process;GO:0034641//cellular nitrogen compound metabolic process;GO:0043170//macromolecule metabolic process;GO:0044237//cellular metabolic process;GO:…
chr3	22964801	22965000	*	1.55906e-14	3.94115e-11	-25.6573	chr3.g04525	5.551	25.236	2.18466	6.1067e-12	3.03949e-10	Upstream2kb	phyhd1	XP_008324045.1 phytanoyl-CoA dioxygenase domain-containing protein 1 [Cynoglossus semilaevis]	-	-	-	-	-	-	-
chr3	22964901	22965100	*	5.93565e-10	4.45155e-07	-24.5763	chr3.g04525	5.551	25.236	2.18466	6.1067e-12	3.03949e-10	Upstream2kb	phyhd1	XP_008324045.1 phytanoyl-CoA dioxygenase domain-containing protein 1 [Cynoglossus semilaevis]	-	-	-	-	-	-	-
chr3	23182301	23182500	*	0.000434683	0.0121195	-25.5137	chr3.g04542	10.905	4.4205	-1.30271	7.98326e-08	1.95765e-06	Upstream2kb	Susd2	XP_008324072.1 sushi domain-containing protein 2 [Cynoglossus semilaevis]	-	-	-	-	GO:0005575//cellular_component;GO:0005886//plasma membrane;GO:0005911//cell-cell junction;GO:0005918//septate junction;GO:0005920//smooth septate junction;GO:0016020//membrane;GO:0016021//integral component of membrane;GO:0016328//lateral plasma membrane;GO:0030054//cell junction;GO:0031224//intrinsic component of membrane;GO:0043296//apical junction complex;GO:0070160//tight junction;GO:0071944/…	GO:0003674//molecular_function;GO:0003677//DNA binding;GO:0005044//scavenger receptor activity;GO:0005488//binding;GO:0005515//protein binding;GO:0030246//carbohydrate binding;GO:0030247//polysaccharide binding;GO:0038024//cargo receptor activity	GO:0002376//immune system process;GO:0006355//regulation of transcription, DNA-templated;GO:0006810//transport;GO:0006897//endocytosis;GO:0006898//receptor-mediated endocytosis;GO:0006955//immune response;GO:0007043//cell-cell junction assembly;GO:0007155//cell adhesion;GO:0007160//cell-matrix adhesion;GO:0008150//biological_process;GO:0009987//cellular process;GO:0010564//regulation of cell cycl…
chr3	23182401	23182600	*	0.000434683	0.0121195	-25.5137	chr3.g04542	10.905	4.4205	-1.30271	7.98326e-08	1.95765e-06	Upstream2kb	Susd2	XP_008324072.1 sushi domain-containing protein 2 [Cynoglossus semilaevis]	-	-	-	-	GO:0005575//cellular_component;GO:0005886//plasma membrane;GO:0005911//cell-cell junction;GO:0005918//septate junction;GO:0005920//smooth septate junction;GO:0016020//membrane;GO:0016021//integral component of membrane;GO:0016328//lateral plasma membrane;GO:0030054//cell junction;GO:0031224//intrinsic component of membrane;GO:0043296//apical junction complex;GO:0070160//tight junction;GO:0071944/…	GO:0003674//molecular_function;GO:0003677//DNA binding;GO:0005044//scavenger receptor activity;GO:0005488//binding;GO:0005515//protein binding;GO:0030246//carbohydrate binding;GO:0030247//polysaccharide binding;GO:0038024//cargo receptor activity	GO:0002376//immune system process;GO:0006355//regulation of transcription, DNA-templated;GO:0006810//transport;GO:0006897//endocytosis;GO:0006898//receptor-mediated endocytosis;GO:0006955//immune response;GO:0007043//cell-cell junction assembly;GO:0007155//cell adhesion;GO:0007160//cell-matrix adhesion;GO:0008150//biological_process;GO:0009987//cellular process;GO:0010564//regulation of cell cycl…
chr3	23183201	23183400	*	6.09586e-05	0.00324854	-23.9967	chr3.g04542	10.905	4.4205	-1.30271	7.98326e-08	1.95765e-06	Upstream2kb	Susd2	XP_008324072.1 sushi domain-containing protein 2 [Cynoglossus semilaevis]	-	-	-	-	GO:0005575//cellular_component;GO:0005886//plasma membrane;GO:0005911//cell-cell junction;GO:0005918//septate junction;GO:0005920//smooth septate junction;GO:0016020//membrane;GO:0016021//integral component of membrane;GO:0016328//lateral plasma membrane;GO:0030054//cell junction;GO:0031224//intrinsic component of membrane;GO:0043296//apical junction complex;GO:0070160//tight junction;GO:0071944/…	GO:0003674//molecular_function;GO:0003677//DNA binding;GO:0005044//scavenger receptor activity;GO:0005488//binding;GO:0005515//protein binding;GO:0030246//carbohydrate binding;GO:0030247//polysaccharide binding;GO:0038024//cargo receptor activity	GO:0002376//immune system process;GO:0006355//regulation of transcription, DNA-templated;GO:0006810//transport;GO:0006897//endocytosis;GO:0006898//receptor-mediated endocytosis;GO:0006955//immune response;GO:0007043//cell-cell junction assembly;GO:0007155//cell adhesion;GO:0007160//cell-matrix adhesion;GO:0008150//biological_process;GO:0009987//cellular process;GO:0010564//regulation of cell cycl…
chr3	28753801	28754000	*	1.44109e-11	1.81011e-08	23.033	chr3.g04786	22.696	8.9495	-1.34256	4.17894e-06	7.04756e-05	Upstream2kb	MAT2A	XP_008324582.1 S-adenosylmethionine synthase [Cynoglossus semilaevis]	Metabolism;Metabolism;Metabolism	Global and overview maps;Global and overview maps;Amino acid metabolism	ko01100//Metabolic pathways;ko01230//Biosynthesis of amino acids;ko00270//Cysteine and methionine metabolism	K00789;K00789;K00789	GO:0005575//cellular_component;GO:0005622//intracellular anatomical structure;GO:0005737//cytoplasm;GO:0005829//cytosol;GO:0032991//protein-containing complex;GO:0048269//methionine adenosyltransferase complex;GO:1902494//catalytic complex;GO:1990234//transferase complex	GO:0000166//nucleotide binding;GO:0003674//molecular_function;GO:0003824//catalytic activity;GO:0004478//methionine adenosyltransferase activity;GO:0005488//binding;GO:0005515//protein binding;GO:0005524//ATP binding;GO:0016597//amino acid binding;GO:0016740//transferase activity;GO:0016765//transferase activity, transferring alkyl or aryl (other than methyl) groups;GO:0017076//purine nucleotide …	GO:0006556//S-adenosylmethionine biosynthetic process;GO:0006730//one-carbon metabolic process;GO:0006790//sulfur compound metabolic process;GO:0007623//circadian rhythm;GO:0008150//biological_process;GO:0008152//metabolic process;GO:0009058//biosynthetic process;GO:0009314//response to radiation;GO:0009416//response to light stimulus;GO:0009628//response to abiotic stimulus;GO:0009719//response …
chr3	28753901	28754100	*	2.66374e-12	4.07897e-09	27.7932	chr3.g04786	22.696	8.9495	-1.34256	4.17894e-06	7.04756e-05	Upstream2kb	MAT2A	XP_008324582.1 S-adenosylmethionine synthase [Cynoglossus semilaevis]	Metabolism;Metabolism;Metabolism	Global and overview maps;Global and overview maps;Amino acid metabolism	ko01100//Metabolic pathways;ko01230//Biosynthesis of amino acids;ko00270//Cysteine and methionine metabolism	K00789;K00789;K00789	GO:0005575//cellular_component;GO:0005622//intracellular anatomical structure;GO:0005737//cytoplasm;GO:0005829//cytosol;GO:0032991//protein-containing complex;GO:0048269//methionine adenosyltransferase complex;GO:1902494//catalytic complex;GO:1990234//transferase complex	GO:0000166//nucleotide binding;GO:0003674//molecular_function;GO:0003824//catalytic activity;GO:0004478//methionine adenosyltransferase activity;GO:0005488//binding;GO:0005515//protein binding;GO:0005524//ATP binding;GO:0016597//amino acid binding;GO:0016740//transferase activity;GO:0016765//transferase activity, transferring alkyl or aryl (other than methyl) groups;GO:0017076//purine nucleotide …	GO:0006556//S-adenosylmethionine biosynthetic process;GO:0006730//one-carbon metabolic process;GO:0006790//sulfur compound metabolic process;GO:0007623//circadian rhythm;GO:0008150//biological_process;GO:0008152//metabolic process;GO:0009058//biosynthetic process;GO:0009314//response to radiation;GO:0009416//response to light stimulus;GO:0009628//response to abiotic stimulus;GO:0009719//response …
chr4	317901	318100	*	0.000519834	0.0136203	-22.4237	chr4.g04946	24.881	9.8265	-1.34029	6.20738e-10	2.23709e-08	Upstream2kb	U2AF2	XP_041649522.1 U2 small nuclear RNA auxiliary factor 2a isoform X1 [Cheilinus undulatus]	Genetic Information Processing	Transcription	ko03040//Spliceosome	K12837	GO:0000243//commitment complex;GO:0000974//Prp19 complex;GO:0005575//cellular_component;GO:0005622//intracellular anatomical structure;GO:0005634//nucleus;GO:0005654//nucleoplasm;GO:0005681//spliceosomal complex;GO:0005684//U2-type spliceosomal complex;GO:0016604//nuclear body;GO:0016607//nuclear speck;GO:0031974//membrane-enclosed lumen;GO:0031981//nuclear lumen;GO:0032991//protein-containing co…	GO:0003674//molecular_function;GO:0003676//nucleic acid binding;GO:0003723//RNA binding;GO:0003727//single-stranded RNA binding;GO:0005488//binding;GO:0005515//protein binding;GO:0008187//poly-pyrimidine tract binding;GO:0019899//enzyme binding;GO:0019904//protein domain specific binding;GO:0030628//pre-mRNA 3'-splice site binding;GO:0036002//pre-mRNA binding;GO:0070742//C2H2 zinc finger domain b…	GO:0000375//RNA splicing, via transesterification reactions;GO:0000377//RNA splicing, via transesterification reactions with bulged adenosine as nucleophile;GO:0000398//mRNA splicing, via spliceosome;GO:0006139//nucleobase-containing compound metabolic process;GO:0006396//RNA processing;GO:0006397//mRNA processing;GO:0006403//RNA localization;GO:0006405//RNA export from nucleus;GO:0006406//mRNA e…
chr4	985401	985600	*	2.14291e-06	0.000298573	23.7373	chr4.g05029	1.508	0.237	-2.66968	0.00266485	0.019599	Upstream2kb	--	XP_024917073.1 T-cell surface glycoprotein CD4-like isoform X1 [Cynoglossus semilaevis]	Human Diseases;Human Diseases;Environmental Information Processing;Human Diseases;Environmental Information Processing;Organismal Systems;Organismal Systems;Human Diseases;Organismal Systems;Organismal Systems;Organismal Systems;Human Diseases	Infectious disease: viral;Infectious disease: viral;Signaling molecules and interaction;Infectious disease: bacterial;Signaling molecules and interaction;Immune system;Immune system;Cancer: overview;Immune system;Immune system;Immune system;Immune disease	ko05166//Human T-cell leukemia virus 1 infection;ko05170//Human immunodeficiency virus 1 infection;ko04060//Cytokine-cytokine receptor interaction;ko05135//Yersinia infection;ko04514//Cell adhesion molecules;ko04659//Th17 cell differentiation;ko04660//T cell receptor signaling pathway;ko05235//PD-L1 expression and PD-1 checkpoint pathway in cancer;ko04658//Th1 and Th2 cell differentiation;ko04640…	K06454;K06454;K06454;K06454;K06454;K06454;K06454;K06454;K06454;K06454;K06454;K06454	GO:0005575//cellular_component;GO:0005622//intracellular anatomical structure;GO:0005737//cytoplasm;GO:0005768//endosome;GO:0005769//early endosome;GO:0005783//endoplasmic reticulum;GO:0005788//endoplasmic reticulum lumen;GO:0005789//endoplasmic reticulum membrane;GO:0005886//plasma membrane;GO:0005887//integral component of plasma membrane;GO:0009897//external side of plasma membrane;GO:0009986/…	GO:0001618//virus receptor activity;GO:0003674//molecular_function;GO:0004888//transmembrane signaling receptor activity;GO:0004896//cytokine receptor activity;GO:0005102//signaling receptor binding;GO:0005198//structural molecule activity;GO:0005201//extracellular matrix structural constituent;GO:0005488//binding;GO:0005515//protein binding;GO:0008270//zinc ion binding;GO:0015026//coreceptor act…	GO:0001775//cell activation;GO:0001816//cytokine production;GO:0001817//regulation of cytokine production;GO:0001819//positive regulation of cytokine production;GO:0001932//regulation of protein phosphorylation;GO:0001934//positive regulation of protein phosphorylation;GO:0002250//adaptive immune response;GO:0002253//activation of immune response;GO:0002376//immune system process;GO:0002429//immu…
chr4	1523101	1523300	*	2.20751e-08	8.78547e-06	-27.5107	chr4.g05084	2017.66	5022.22	1.31564	5.40827e-17	4.61105e-15	Upstream2kb	fabp10a	XP_008320950.1 fatty acid-binding protein 10-A, liver basic-like [Cynoglossus semilaevis]	-	-	-	-	GO:0005575//cellular_component;GO:0005622//intracellular anatomical structure;GO:0005737//cytoplasm	GO:0003674//molecular_function;GO:0005488//binding;GO:0008289//lipid binding;GO:0031406//carboxylic acid binding;GO:0032052//bile acid binding;GO:0033293//monocarboxylic acid binding;GO:0036094//small molecule binding;GO:0043167//ion binding;GO:0043168//anion binding;GO:0043177//organic acid binding	-
chr4	1523201	1523400	*	1.63312e-07	4.27586e-05	-28.9482	chr4.g05084	2017.66	5022.22	1.31564	5.40827e-17	4.61105e-15	Upstream2kb	fabp10a	XP_008320950.1 fatty acid-binding protein 10-A, liver basic-like [Cynoglossus semilaevis]	-	-	-	-	GO:0005575//cellular_component;GO:0005622//intracellular anatomical structure;GO:0005737//cytoplasm	GO:0003674//molecular_function;GO:0005488//binding;GO:0008289//lipid binding;GO:0031406//carboxylic acid binding;GO:0032052//bile acid binding;GO:0033293//monocarboxylic acid binding;GO:0036094//small molecule binding;GO:0043167//ion binding;GO:0043168//anion binding;GO:0043177//organic acid binding	-
chr4	2644201	2644400	*	2.42145e-05	0.00171403	23.6066	chr4.g05149	8.4675	3.5585	-1.25067	0.000216193	0.00234063	Upstream2kb	ctps1	XP_008320907.1 CTP synthase 1 [Cynoglossus semilaevis]	Metabolism;Metabolism	Global and overview maps;Nucleotide metabolism	ko01100//Metabolic pathways;ko00240//Pyrimidine metabolism	K01937;K01937	GO:0005575//cellular_component;GO:0005622//intracellular anatomical structure;GO:0005737//cytoplasm;GO:0005829//cytosol;GO:0005951//carbamoyl-phosphate synthase complex;GO:0097268//cytoophidium	GO:0000107//imidazoleglycerol-phosphate synthase activity;GO:0000166//nucleotide binding;GO:0003674//molecular_function;GO:0003824//catalytic activity;GO:0003883//CTP synthase activity;GO:0003922//GMP synthase (glutamine-hydrolyzing) activity;GO:0004088//carbamoyl-phosphate synthase (glutamine-hydrolyzing) activity;GO:0005488//binding;GO:0005515//protein binding;GO:0005524//ATP binding;GO:0016787…	GO:0000105//histidine biosynthetic process;GO:0001775//cell activation;GO:0002164//larval development;GO:0002376//immune system process;GO:0002520//immune system development;GO:0006082//organic acid metabolic process;GO:0006139//nucleobase-containing compound metabolic process;GO:0006177//GMP biosynthetic process;GO:0006206//pyrimidine nucleobase metabolic process;GO:0006207//'de novo' pyrimidine…
chr4	3276301	3276500	*	5.6687e-05	0.00309187	20.1967	chr4.g05223	11.89	5.4095	-1.13618	2.24835e-05	0.000317894	Upstream2kb	ATP2C1	XP_016893594.1 calcium-transporting ATPase type 2C member 1 isoform X2 [Cynoglossus semilaevis]	-	-	-	-	GO:0000139//Golgi membrane;GO:0005575//cellular_component;GO:0005622//intracellular anatomical structure;GO:0005737//cytoplasm;GO:0005777//peroxisome;GO:0005783//endoplasmic reticulum;GO:0005789//endoplasmic reticulum membrane;GO:0005794//Golgi apparatus;GO:0005795//Golgi stack;GO:0005802//trans-Golgi network;GO:0005886//plasma membrane;GO:0012505//endomembrane system;GO:0016020//membrane;GO:0016…	GO:0000166//nucleotide binding;GO:0003674//molecular_function;GO:0003824//catalytic activity;GO:0005215//transporter activity;GO:0005375//copper ion transmembrane transporter activity;GO:0005384//manganese ion transmembrane transporter activity;GO:0005388//P-type calcium transporter activity;GO:0005488//binding;GO:0005509//calcium ion binding;GO:0005524//ATP binding;GO:0008324//cation transmembra…	GO:0000041//transition metal ion transport;GO:0006545//glycine biosynthetic process;GO:0006564//L-serine biosynthetic process;GO:0006810//transport;GO:0006811//ion transport;GO:0006812//cation transport;GO:0006813//potassium ion transport;GO:0006816//calcium ion transport;GO:0006825//copper ion transport;GO:0006828//manganese ion transport;GO:0006873//cellular ion homeostasis;GO:0006874//cellular…
chr4	3277301	3277500	*	1.3388e-09	8.86552e-07	32.5533	chr4.g05223	11.89	5.4095	-1.13618	2.24835e-05	0.000317894	Upstream2kb	ATP2C1	XP_016893594.1 calcium-transporting ATPase type 2C member 1 isoform X2 [Cynoglossus semilaevis]	-	-	-	-	GO:0000139//Golgi membrane;GO:0005575//cellular_component;GO:0005622//intracellular anatomical structure;GO:0005737//cytoplasm;GO:0005777//peroxisome;GO:0005783//endoplasmic reticulum;GO:0005789//endoplasmic reticulum membrane;GO:0005794//Golgi apparatus;GO:0005795//Golgi stack;GO:0005802//trans-Golgi network;GO:0005886//plasma membrane;GO:0012505//endomembrane system;GO:0016020//membrane;GO:0016…	GO:0000166//nucleotide binding;GO:0003674//molecular_function;GO:0003824//catalytic activity;GO:0005215//transporter activity;GO:0005375//copper ion transmembrane transporter activity;GO:0005384//manganese ion transmembrane transporter activity;GO:0005388//P-type calcium transporter activity;GO:0005488//binding;GO:0005509//calcium ion binding;GO:0005524//ATP binding;GO:0008324//cation transmembra…	GO:0000041//transition metal ion transport;GO:0006545//glycine biosynthetic process;GO:0006564//L-serine biosynthetic process;GO:0006810//transport;GO:0006811//ion transport;GO:0006812//cation transport;GO:0006813//potassium ion transport;GO:0006816//calcium ion transport;GO:0006825//copper ion transport;GO:0006828//manganese ion transport;GO:0006873//cellular ion homeostasis;GO:0006874//cellular…
chr4	3277401	3277600	*	1.3388e-09	8.86552e-07	32.5533	chr4.g05223	11.89	5.4095	-1.13618	2.24835e-05	0.000317894	Upstream2kb	ATP2C1	XP_016893594.1 calcium-transporting ATPase type 2C member 1 isoform X2 [Cynoglossus semilaevis]	-	-	-	-	GO:0000139//Golgi membrane;GO:0005575//cellular_component;GO:0005622//intracellular anatomical structure;GO:0005737//cytoplasm;GO:0005777//peroxisome;GO:0005783//endoplasmic reticulum;GO:0005789//endoplasmic reticulum membrane;GO:0005794//Golgi apparatus;GO:0005795//Golgi stack;GO:0005802//trans-Golgi network;GO:0005886//plasma membrane;GO:0012505//endomembrane system;GO:0016020//membrane;GO:0016…	GO:0000166//nucleotide binding;GO:0003674//molecular_function;GO:0003824//catalytic activity;GO:0005215//transporter activity;GO:0005375//copper ion transmembrane transporter activity;GO:0005384//manganese ion transmembrane transporter activity;GO:0005388//P-type calcium transporter activity;GO:0005488//binding;GO:0005509//calcium ion binding;GO:0005524//ATP binding;GO:0008324//cation transmembra…	GO:0000041//transition metal ion transport;GO:0006545//glycine biosynthetic process;GO:0006564//L-serine biosynthetic process;GO:0006810//transport;GO:0006811//ion transport;GO:0006812//cation transport;GO:0006813//potassium ion transport;GO:0006816//calcium ion transport;GO:0006825//copper ion transport;GO:0006828//manganese ion transport;GO:0006873//cellular ion homeostasis;GO:0006874//cellular…
chr4	4462801	4463000	*	0.0013649	0.0253304	20.4376	chr4.g05327	7.616	3.356	-1.18229	0.000403351	0.00403482	Upstream2kb	SHC1	XP_008321357.1 SHC-transforming protein 1 [Cynoglossus semilaevis]	Cellular Processes;Environmental Information Processing;Human Diseases;Human Diseases;Human Diseases;Human Diseases;Organismal Systems;Environmental Information Processing;Human Diseases;Organismal Systems;Organismal Systems;Organismal Systems;Organismal Systems;Organismal Systems;Human Diseases;Human Diseases;Environmental Information Processing;Environmental Information Processing;Human Disease…	Cellular community - eukaryotes;Signal transduction;Substance dependence;Cancer: overview;Cancer: specific types;Cancer: specific types;Immune system;Signal transduction;Cancer: specific types;Endocrine system;Endocrine system;Endocrine system;Endocrine system;Nervous system;Drug resistance: antineoplastic;Cancer: specific types;Signal transduction;Signal transduction;Infectious disease: bacteria…	ko04510//Focal adhesion;ko04014//Ras signaling pathway;ko05034//Alcoholism;ko05206//MicroRNAs in cancer;ko05224//Breast cancer;ko05225//Hepatocellular carcinoma;ko04062//Chemokine signaling pathway;ko04072//Phospholipase D signaling pathway;ko05226//Gastric cancer;ko04910//Insulin signaling pathway;ko04926//Relaxin signaling pathway;ko04935//Growth hormone synthesis, secretion and action;ko04915/…	K06279;K06279;K06279;K06279;K06279;K06279;K06279;K06279;K06279;K06279;K06279;K06279;K06279;K06279;K06279;K06279;K06279;K06279;K06279;K06279;K06279;K06279;K06279	GO:0005575//cellular_component;GO:0005622//intracellular anatomical structure;GO:0005634//nucleus;GO:0005737//cytoplasm;GO:0005739//mitochondrion;GO:0005759//mitochondrial matrix;GO:0005768//endosome;GO:0005829//cytosol;GO:0005886//plasma membrane;GO:0010008//endosome membrane;GO:0012505//endomembrane system;GO:0016020//membrane;GO:0031090//organelle membrane;GO:0031410//cytoplasmic vesicle;GO:00…	GO:0001784//phosphotyrosine residue binding;GO:0003674//molecular_function;GO:0005068//transmembrane receptor protein tyrosine kinase adaptor activity;GO:0005085//guanyl-nucleotide exchange factor activity;GO:0005102//signaling receptor binding;GO:0005126//cytokine receptor binding;GO:0005154//epidermal growth factor receptor binding;GO:0005158//insulin receptor binding;GO:0005159//insulin-like g…	GO:0000165//MAPK cascade;GO:0000302//response to reactive oxygen species;GO:0000902//cell morphogenesis;GO:0000904//cell morphogenesis involved in differentiation;GO:0001525//angiogenesis;GO:0001568//blood vessel development;GO:0001666//response to hypoxia;GO:0001932//regulation of protein phosphorylation;GO:0001934//positive regulation of protein phosphorylation;GO:0001944//vasculature developme…
chr4	4608601	4608800	*	5.37103e-12	7.56244e-09	-34.4322	chr4.g05336	0.345	1.203	1.80197	0.00212514	0.0163546	Upstream2kb	IL16	XP_008321336.1 uncharacterized protein LOC103388209 [Cynoglossus semilaevis]	Environmental Information Processing	Signaling molecules and interaction	ko04060//Cytokine-cytokine receptor interaction	K22628	GO:0030288//outer membrane-bounded periplasmic space	GO:0004222//metalloendopeptidase activity;GO:0004252//serine-type endopeptidase activity;GO:0005515//protein binding	GO:0006508//proteolysis;GO:0006950//response to stress
chr4	4608701	4608900	*	7.91976e-11	7.84758e-08	-32.5463	chr4.g05336	0.345	1.203	1.80197	0.00212514	0.0163546	Upstream2kb	IL16	XP_008321336.1 uncharacterized protein LOC103388209 [Cynoglossus semilaevis]	Environmental Information Processing	Signaling molecules and interaction	ko04060//Cytokine-cytokine receptor interaction	K22628	GO:0030288//outer membrane-bounded periplasmic space	GO:0004222//metalloendopeptidase activity;GO:0004252//serine-type endopeptidase activity;GO:0005515//protein binding	GO:0006508//proteolysis;GO:0006950//response to stress
chr4	9375201	9375400	*	1.12684e-05	0.000995653	22.7721	chr4.g05575	7.9615	3.182	-1.32311	0.000544348	0.00517538	Upstream2kb	skap2	XP_008321615.2 src kinase-associated phosphoprotein 2 isoform X1 [Cynoglossus semilaevis]	-	-	-	-	GO:0005575//cellular_component;GO:0005622//intracellular anatomical structure;GO:0005634//nucleus;GO:0005654//nucleoplasm;GO:0005737//cytoplasm;GO:0005829//cytosol;GO:0005886//plasma membrane;GO:0016020//membrane;GO:0031974//membrane-enclosed lumen;GO:0031981//nuclear lumen;GO:0043226//organelle;GO:0043227//membrane-bounded organelle;GO:0043229//intracellular organelle;GO:0043231//intracellular m…	GO:0003674//molecular_function;GO:0005488//binding;GO:0005515//protein binding;GO:0030674//protein-macromolecule adaptor activity;GO:0035591//signaling adaptor activity;GO:0051116//cobaltochelatase activity;GO:0060090//molecular adaptor activity	GO:0001775//cell activation;GO:0002253//activation of immune response;GO:0002376//immune system process;GO:0002682//regulation of immune system process;GO:0002684//positive regulation of immune system process;GO:0002757//immune response-activating signal transduction;GO:0002764//immune response-regulating signaling pathway;GO:0007154//cell communication;GO:0007165//signal transduction;GO:0008150/…
chr4	9375301	9375500	*	4.23582e-08	1.47838e-05	26.5862	chr4.g05575	7.9615	3.182	-1.32311	0.000544348	0.00517538	Upstream2kb	skap2	XP_008321615.2 src kinase-associated phosphoprotein 2 isoform X1 [Cynoglossus semilaevis]	-	-	-	-	GO:0005575//cellular_component;GO:0005622//intracellular anatomical structure;GO:0005634//nucleus;GO:0005654//nucleoplasm;GO:0005737//cytoplasm;GO:0005829//cytosol;GO:0005886//plasma membrane;GO:0016020//membrane;GO:0031974//membrane-enclosed lumen;GO:0031981//nuclear lumen;GO:0043226//organelle;GO:0043227//membrane-bounded organelle;GO:0043229//intracellular organelle;GO:0043231//intracellular m…	GO:0003674//molecular_function;GO:0005488//binding;GO:0005515//protein binding;GO:0030674//protein-macromolecule adaptor activity;GO:0035591//signaling adaptor activity;GO:0051116//cobaltochelatase activity;GO:0060090//molecular adaptor activity	GO:0001775//cell activation;GO:0002253//activation of immune response;GO:0002376//immune system process;GO:0002682//regulation of immune system process;GO:0002684//positive regulation of immune system process;GO:0002757//immune response-activating signal transduction;GO:0002764//immune response-regulating signaling pathway;GO:0007154//cell communication;GO:0007165//signal transduction;GO:0008150/…
chr4	9375401	9375600	*	5.52938e-06	0.000598826	31.4744	chr4.g05575	7.9615	3.182	-1.32311	0.000544348	0.00517538	Upstream2kb	skap2	XP_008321615.2 src kinase-associated phosphoprotein 2 isoform X1 [Cynoglossus semilaevis]	-	-	-	-	GO:0005575//cellular_component;GO:0005622//intracellular anatomical structure;GO:0005634//nucleus;GO:0005654//nucleoplasm;GO:0005737//cytoplasm;GO:0005829//cytosol;GO:0005886//plasma membrane;GO:0016020//membrane;GO:0031974//membrane-enclosed lumen;GO:0031981//nuclear lumen;GO:0043226//organelle;GO:0043227//membrane-bounded organelle;GO:0043229//intracellular organelle;GO:0043231//intracellular m…	GO:0003674//molecular_function;GO:0005488//binding;GO:0005515//protein binding;GO:0030674//protein-macromolecule adaptor activity;GO:0035591//signaling adaptor activity;GO:0051116//cobaltochelatase activity;GO:0060090//molecular adaptor activity	GO:0001775//cell activation;GO:0002253//activation of immune response;GO:0002376//immune system process;GO:0002682//regulation of immune system process;GO:0002684//positive regulation of immune system process;GO:0002757//immune response-activating signal transduction;GO:0002764//immune response-regulating signaling pathway;GO:0007154//cell communication;GO:0007165//signal transduction;GO:0008150/…
chr4	10734601	10734800	*	0.000129486	0.00542922	24.8164	chr4.g05646	5.4105	2.439	-1.14947	2.62891e-05	0.000365941	Upstream2kb	EXT1	XP_008321893.1 exostosin-1b [Cynoglossus semilaevis]	Metabolism;Metabolism	Global and overview maps;Glycan biosynthesis and metabolism	ko01100//Metabolic pathways;ko00534//Glycosaminoglycan biosynthesis - heparan sulfate / heparin	K02366;K02366	GO:0005575//cellular_component;GO:0005622//intracellular anatomical structure;GO:0005737//cytoplasm;GO:0005783//endoplasmic reticulum;GO:0005789//endoplasmic reticulum membrane;GO:0012505//endomembrane system;GO:0016020//membrane;GO:0016021//integral component of membrane;GO:0030176//integral component of endoplasmic reticulum membrane;GO:0031224//intrinsic component of membrane;GO:0031227//intri…	GO:0003674//molecular_function;GO:0003824//catalytic activity;GO:0005488//binding;GO:0008194//UDP-glycosyltransferase activity;GO:0008375//acetylglucosaminyltransferase activity;GO:0015020//glucuronosyltransferase activity;GO:0016740//transferase activity;GO:0016757//glycosyltransferase activity;GO:0016758//hexosyltransferase activity;GO:0043167//ion binding;GO:0043169//cation binding;GO:0046872/…	GO:0006029//proteoglycan metabolic process;GO:0006464//cellular protein modification process;GO:0006486//protein glycosylation;GO:0006807//nitrogen compound metabolic process;GO:0008150//biological_process;GO:0008152//metabolic process;GO:0009058//biosynthetic process;GO:0009059//macromolecule biosynthetic process;GO:0009100//glycoprotein metabolic process;GO:0009101//glycoprotein biosynthetic pr…
chr4	21258201	21258400	*	2.73255e-09	1.61473e-06	-22.332	chr4.g05996	7504.81	1956.2	-1.93976	2.41505e-35	8.01306e-33	Upstream2kb	apoeb	XP_008322488.1 apolipoprotein Eb-like [Cynoglossus semilaevis]	Human Diseases;Organismal Systems	Neurodegenerative disease;Digestive system	ko05010//Alzheimer disease;ko04979//Cholesterol metabolism	K04524;K04524	GO:0000323//lytic vacuole;GO:0005575//cellular_component;GO:0005576//extracellular region;GO:0005615//extracellular space;GO:0005622//intracellular anatomical structure;GO:0005634//nucleus;GO:0005635//nuclear envelope;GO:0005737//cytoplasm;GO:0005764//lysosome;GO:0005768//endosome;GO:0005769//early endosome;GO:0005770//late endosome;GO:0005773//vacuole;GO:0005783//endoplasmic reticulum;GO:0005788…	GO:0001540//amyloid-beta binding;GO:0003674//molecular_function;GO:0003824//catalytic activity;GO:0005102//signaling receptor binding;GO:0005198//structural molecule activity;GO:0005215//transporter activity;GO:0005319//lipid transporter activity;GO:0005488//binding;GO:0005496//steroid binding;GO:0005515//protein binding;GO:0005539//glycosaminoglycan binding;GO:0005543//phospholipid binding;GO:00…	GO:0000302//response to reactive oxygen species;GO:0001101//response to acid chemical;GO:0001523//retinoid metabolic process;GO:0001558//regulation of cell growth;GO:0001568//blood vessel development;GO:0001932//regulation of protein phosphorylation;GO:0001933//negative regulation of protein phosphorylation;GO:0001936//regulation of endothelial cell proliferation;GO:0001937//negative regulation o…
chr4	22318201	22318400	*	7.04978e-14	1.54369e-10	28.3197	chr4.g06059	17.9595	0.8035	-4.48231	1.91341e-17	1.74442e-15	Upstream2kb	tnf	XP_008322259.2 tumor necrosis factor-like [Cynoglossus semilaevis]	Human Diseases;Human Diseases;Human Diseases;Environmental Information Processing;Human Diseases;Human Diseases;Human Diseases;Human Diseases;Human Diseases;Human Diseases;Human Diseases;Human Diseases;Human Diseases;Human Diseases;Human Diseases;Environmental Information Processing;Human Diseases;Human Diseases;Human Diseases;Human Diseases;Human Diseases;Human Diseases;Environmental Information…	Neurodegenerative disease;Neurodegenerative disease;Infectious disease: viral;Signal transduction;Neurodegenerative disease;Infectious disease: bacterial;Infectious disease: bacterial;Infectious disease: bacterial;Neurodegenerative disease;Cancer: overview;Infectious disease: viral;Infectious disease: viral;Infectious disease: viral;Infectious disease: viral;Cardiovascular disease;Signaling molec…	ko05022//Pathways of neurodegeneration - multiple diseases;ko05010//Alzheimer disease;ko05165//Human papillomavirus infection;ko04010//MAPK signaling pathway;ko05014//Amyotrophic lateral sclerosis;ko05130//Pathogenic Escherichia coli infection;ko05131//Shigellosis;ko05132//Salmonella infection;ko05020//Prion disease;ko05205//Proteoglycans in cancer;ko05163//Human cytomegalovirus infection;ko05166…	K03156;K03156;K03156;K03156;K03156;K03156;K03156;K03156;K03156;K03156;K03156;K03156;K03156;K03156;K03156;K03156;K03156;K03156;K03156;K03156;K03156;K03156;K03156;K03156;K03156;K03156;K03156;K03156;K03156;K03156;K03156;K03156;K03156;K03156;K03156;K03156;K03156;K03156;K03156;K03156;K03156;K03156;K03156;K03156;K03156;K03156;K03156;K03156;K03156;K03156;K03156;K03156;K03156;K03156;K03156;K03156;K03156;…	GO:0016020//membrane	GO:0005164//tumor necrosis factor receptor binding	GO:0006955//immune response
chr5	777201	777400	*	0.000812691	0.0181928	22.2916	chr5.g06161	19.9815	8.8055	-1.18219	1.95952e-06	3.56939e-05	Upstream2kb	BCL2A1	XP_008309191.1 anti-apoptotic protein NR13 [Cynoglossus semilaevis]	-	-	-	-	GO:0005575//cellular_component;GO:0005622//intracellular anatomical structure;GO:0005634//nucleus;GO:0005635//nuclear envelope;GO:0005737//cytoplasm;GO:0005739//mitochondrion;GO:0005740//mitochondrial envelope;GO:0005741//mitochondrial outer membrane;GO:0005829//cytosol;GO:0012505//endomembrane system;GO:0016020//membrane;GO:0016021//integral component of membrane;GO:0019867//outer membrane;GO:00…	GO:0002020//protease binding;GO:0003674//molecular_function;GO:0005488//binding;GO:0005515//protein binding;GO:0019899//enzyme binding;GO:0042802//identical protein binding;GO:0042803//protein homodimerization activity;GO:0046982//protein heterodimerization activity;GO:0046983//protein dimerization activity;GO:0089720//caspase binding	GO:0000003//reproduction;GO:0006915//apoptotic process;GO:0006919//activation of cysteine-type endopeptidase activity involved in apoptotic process;GO:0006950//response to stress;GO:0006974//cellular response to DNA damage stimulus;GO:0007154//cell communication;GO:0007165//signal transduction;GO:0007166//cell surface receptor signaling pathway;GO:0007275//multicellular organism development;GO:00…
chr5	7803501	7803700	*	3.07898e-10	2.54737e-07	30.3075	chr5.g06478	7.3215	0.9055	-3.01535	2.01803e-20	2.30833e-18	Upstream2kb	scg3	XP_024911417.1 secretogranin-3 [Cynoglossus semilaevis]	-	-	-	-	GO:0005575//cellular_component;GO:0005576//extracellular region;GO:0005622//intracellular anatomical structure;GO:0005737//cytoplasm;GO:0005783//endoplasmic reticulum;GO:0005788//endoplasmic reticulum lumen;GO:0012505//endomembrane system;GO:0012506//vesicle membrane;GO:0016020//membrane;GO:0030133//transport vesicle;GO:0030141//secretory granule;GO:0030658//transport vesicle membrane;GO:0030659/…	-	GO:0002576//platelet degranulation;GO:0006464//cellular protein modification process;GO:0006807//nitrogen compound metabolic process;GO:0006810//transport;GO:0006887//exocytosis;GO:0008150//biological_process;GO:0008152//metabolic process;GO:0009987//cellular process;GO:0016192//vesicle-mediated transport;GO:0019538//protein metabolic process;GO:0032940//secretion by cell;GO:0036211//protein modi…
chr5	8487601	8487800	*	6.53265e-30	1.4892e-25	-25.5718	chr5.g06512	0.1915	1.198	2.64521	0.00256172	0.0189845	Upstream2kb	--	XP_034411209.1 uncharacterized protein LOC117746276 [Cyclopterus lumpus]	-	-	-	-	-	GO:0003964//RNA-directed DNA polymerase activity;GO:0004857//enzyme inhibitor activity	GO:0000373//Group II intron splicing
chr5	8487701	8487900	*	1.13633e-38	5.9615e-34	-29.2947	chr5.g06512	0.1915	1.198	2.64521	0.00256172	0.0189845	Upstream2kb	--	XP_034411209.1 uncharacterized protein LOC117746276 [Cyclopterus lumpus]	-	-	-	-	-	GO:0003964//RNA-directed DNA polymerase activity;GO:0004857//enzyme inhibitor activity	GO:0000373//Group II intron splicing
chr5	8487801	8488000	*	2.18752e-40	1.21416e-35	-29.7198	chr5.g06512	0.1915	1.198	2.64521	0.00256172	0.0189845	Upstream2kb	--	XP_034411209.1 uncharacterized protein LOC117746276 [Cyclopterus lumpus]	-	-	-	-	-	GO:0003964//RNA-directed DNA polymerase activity;GO:0004857//enzyme inhibitor activity	GO:0000373//Group II intron splicing
chr5	8487901	8488100	*	8.60056e-33	2.63506e-28	-34.468	chr5.g06512	0.1915	1.198	2.64521	0.00256172	0.0189845	Upstream2kb	--	XP_034411209.1 uncharacterized protein LOC117746276 [Cyclopterus lumpus]	-	-	-	-	-	GO:0003964//RNA-directed DNA polymerase activity;GO:0004857//enzyme inhibitor activity	GO:0000373//Group II intron splicing
chr5	9502401	9502600	*	0.000395061	0.0113927	-21.5365	chr5.g06570	1.6305	0.482	-1.75821	0.00272461	0.0199747	Upstream2kb	Kiaa0895l	XP_008308450.1 uncharacterized protein KIAA0895-like [Cynoglossus semilaevis]	-	-	-	-	-	-	-
chr5	12835401	12835600	*	1.01597e-05	0.000925749	21.7909	chr5.g06717	1.13	0.342	-1.72425	1.35799e-05	0.00020382	Upstream2kb	Adcy2	XP_008335427.1 adenylate cyclase type 2 isoform X1 [Cynoglossus semilaevis]	Metabolism;Human Diseases;Environmental Information Processing;Environmental Information Processing;Human Diseases;Environmental Information Processing;Human Diseases;Human Diseases;Environmental Information Processing;Organismal Systems;Organismal Systems;Organismal Systems;Human Diseases;Organismal Systems;Environmental Information Processing;Organismal Systems;Metabolism;Organismal Systems;Org…	Global and overview maps;Cancer: overview;Signal transduction;Signal transduction;Infectious disease: viral;Signal transduction;Infectious disease: viral;Cancer: overview;Signal transduction;Environmental adaptation;Circulatory system;Endocrine system;Endocrine and metabolic disease;Immune system;Signal transduction;Nervous system;Nucleotide metabolism;Circulatory system;Immune system;Nervous sys…	ko01100//Metabolic pathways;ko05200//Pathways in cancer;ko04020//Calcium signaling pathway;ko04024//cAMP signaling pathway;ko05163//Human cytomegalovirus infection;ko04015//Rap1 signaling pathway;ko05166//Human T-cell leukemia virus 1 infection;ko05207//Chemical carcinogenesis - receptor activation;ko04022//cGMP-PKG signaling pathway;ko04714//Thermogenesis;ko04261//Adrenergic signaling in cardiom…	K08047;K08047;K08047;K08047;K08047;K08047;K08047;K08047;K08047;K08047;K08047;K08047;K08047;K08047;K08047;K08047;K08047;K08047;K08047;K08047;K08047;K08047;K08047;K08047;K08047;K08047;K08047;K08047;K08047;K08047;K08047;K08047;K08047;K08047;K08047;K08047;K08047;K08047;K08047;K08047;K08047;K08047;K08047;K08047;K08047;K08047;K08047;K08047;K08047	GO:0005575//cellular_component;GO:0005622//intracellular anatomical structure;GO:0005737//cytoplasm;GO:0005829//cytosol;GO:0005886//plasma membrane;GO:0008074//guanylate cyclase complex, soluble;GO:0016020//membrane;GO:0016021//integral component of membrane;GO:0031224//intrinsic component of membrane;GO:0032991//protein-containing complex;GO:0071944//cell periphery	GO:0000166//nucleotide binding;GO:0003674//molecular_function;GO:0003824//catalytic activity;GO:0004016//adenylate cyclase activity;GO:0004383//guanylate cyclase activity;GO:0005488//binding;GO:0005524//ATP binding;GO:0009975//cyclase activity;GO:0016829//lyase activity;GO:0016849//phosphorus-oxygen lyase activity;GO:0017076//purine nucleotide binding;GO:0030554//adenyl nucleotide binding;GO:0032…	GO:0000003//reproduction;GO:0001817//regulation of cytokine production;GO:0001818//negative regulation of cytokine production;GO:0002682//regulation of immune system process;GO:0002819//regulation of adaptive immune response;GO:0003008//system process;GO:0003014//renal system process;GO:0003091//renal water homeostasis;GO:0006139//nucleobase-containing compound metabolic process;GO:0006163//purin…
chr5	16311201	16311400	*	0.00011759	0.00508387	-23.3755	chr5.g06860	61.5345	129.383	1.07219	4.20305e-11	1.85176e-09	Upstream2kb	Lipc	XP_008335185.1 hepatic triacylglycerol lipase [Cynoglossus semilaevis]	Metabolism;Metabolism;Organismal Systems	Global and overview maps;Lipid metabolism;Digestive system	ko01100//Metabolic pathways;ko00561//Glycerolipid metabolism;ko04979//Cholesterol metabolism	K22283;K22283;K22283	GO:0005575//cellular_component;GO:0005576//extracellular region;GO:0005615//extracellular space;GO:0005622//intracellular anatomical structure;GO:0005737//cytoplasm;GO:0005768//endosome;GO:0005769//early endosome;GO:0005770//late endosome;GO:0005783//endoplasmic reticulum;GO:0005788//endoplasmic reticulum lumen;GO:0005902//microvillus;GO:0009986//cell surface;GO:0012505//endomembrane system;GO:00…	GO:0003674//molecular_function;GO:0003824//catalytic activity;GO:0004465//lipoprotein lipase activity;GO:0004620//phospholipase activity;GO:0004622//lysophospholipase activity;GO:0004806//triglyceride lipase activity;GO:0005488//binding;GO:0005515//protein binding;GO:0005539//glycosaminoglycan binding;GO:0008201//heparin binding;GO:0008289//lipid binding;GO:0008970//phospholipase A1 activity;GO:0…	GO:0001101//response to acid chemical;GO:0001666//response to hypoxia;GO:0001889//liver development;GO:0006029//proteoglycan metabolic process;GO:0006066//alcohol metabolic process;GO:0006082//organic acid metabolic process;GO:0006575//cellular modified amino acid metabolic process;GO:0006629//lipid metabolic process;GO:0006631//fatty acid metabolic process;GO:0006633//fatty acid biosynthetic pro…
chr5	16311301	16311500	*	0.000200142	0.00725939	-24.7798	chr5.g06860	61.5345	129.383	1.07219	4.20305e-11	1.85176e-09	Upstream2kb	Lipc	XP_008335185.1 hepatic triacylglycerol lipase [Cynoglossus semilaevis]	Metabolism;Metabolism;Organismal Systems	Global and overview maps;Lipid metabolism;Digestive system	ko01100//Metabolic pathways;ko00561//Glycerolipid metabolism;ko04979//Cholesterol metabolism	K22283;K22283;K22283	GO:0005575//cellular_component;GO:0005576//extracellular region;GO:0005615//extracellular space;GO:0005622//intracellular anatomical structure;GO:0005737//cytoplasm;GO:0005768//endosome;GO:0005769//early endosome;GO:0005770//late endosome;GO:0005783//endoplasmic reticulum;GO:0005788//endoplasmic reticulum lumen;GO:0005902//microvillus;GO:0009986//cell surface;GO:0012505//endomembrane system;GO:00…	GO:0003674//molecular_function;GO:0003824//catalytic activity;GO:0004465//lipoprotein lipase activity;GO:0004620//phospholipase activity;GO:0004622//lysophospholipase activity;GO:0004806//triglyceride lipase activity;GO:0005488//binding;GO:0005515//protein binding;GO:0005539//glycosaminoglycan binding;GO:0008201//heparin binding;GO:0008289//lipid binding;GO:0008970//phospholipase A1 activity;GO:0…	GO:0001101//response to acid chemical;GO:0001666//response to hypoxia;GO:0001889//liver development;GO:0006029//proteoglycan metabolic process;GO:0006066//alcohol metabolic process;GO:0006082//organic acid metabolic process;GO:0006575//cellular modified amino acid metabolic process;GO:0006629//lipid metabolic process;GO:0006631//fatty acid metabolic process;GO:0006633//fatty acid biosynthetic pro…
chr5	20570601	20570800	*	1.17685e-08	5.31871e-06	25.7736	chr5.g07041	10.556	3.3665	-1.64874	9.54618e-08	2.3031e-06	Upstream2kb	Marchf7	XP_008308195.1 E3 ubiquitin-protein ligase MARCH7 isoform X1 [Cynoglossus semilaevis]	-	-	-	-	-	GO:0003674//molecular_function;GO:0003824//catalytic activity;GO:0005488//binding;GO:0008270//zinc ion binding;GO:0016740//transferase activity;GO:0043167//ion binding;GO:0043169//cation binding;GO:0046872//metal ion binding;GO:0046914//transition metal ion binding	GO:0002643//regulation of tolerance induction;GO:0002682//regulation of immune system process;GO:0002683//negative regulation of immune system process;GO:0002694//regulation of leukocyte activation;GO:0002695//negative regulation of leukocyte activation;GO:0006464//cellular protein modification process;GO:0006807//nitrogen compound metabolic process;GO:0007162//negative regulation of cell adhesio…
chr5	20570701	20570900	*	4.32838e-06	0.000502073	20.9882	chr5.g07041	10.556	3.3665	-1.64874	9.54618e-08	2.3031e-06	Upstream2kb	Marchf7	XP_008308195.1 E3 ubiquitin-protein ligase MARCH7 isoform X1 [Cynoglossus semilaevis]	-	-	-	-	-	GO:0003674//molecular_function;GO:0003824//catalytic activity;GO:0005488//binding;GO:0008270//zinc ion binding;GO:0016740//transferase activity;GO:0043167//ion binding;GO:0043169//cation binding;GO:0046872//metal ion binding;GO:0046914//transition metal ion binding	GO:0002643//regulation of tolerance induction;GO:0002682//regulation of immune system process;GO:0002683//negative regulation of immune system process;GO:0002694//regulation of leukocyte activation;GO:0002695//negative regulation of leukocyte activation;GO:0006464//cellular protein modification process;GO:0006807//nitrogen compound metabolic process;GO:0007162//negative regulation of cell adhesio…
chr6	785501	785700	*	1.82783e-07	4.66026e-05	20.3681	chr6.g07264	12.6555	84.2065	2.73417	3.15391e-49	2.52532e-46	Upstream2kb	CISH	XP_008317825.1 cytokine-inducible SH2-containing protein isoform X1 [Cynoglossus semilaevis]	Environmental Information Processing;Organismal Systems	Signal transduction;Endocrine system	ko04630//JAK-STAT signaling pathway;ko04917//Prolactin signaling pathway	K04701;K04701	-	-	-
chr6	785601	785800	*	2.86392e-08	1.0845e-05	22.7117	chr6.g07264	12.6555	84.2065	2.73417	3.15391e-49	2.52532e-46	Upstream2kb	CISH	XP_008317825.1 cytokine-inducible SH2-containing protein isoform X1 [Cynoglossus semilaevis]	Environmental Information Processing;Organismal Systems	Signal transduction;Endocrine system	ko04630//JAK-STAT signaling pathway;ko04917//Prolactin signaling pathway	K04701;K04701	-	-	-
chr6	785701	785900	*	1.79468e-08	7.46199e-06	25.2679	chr6.g07264	12.6555	84.2065	2.73417	3.15391e-49	2.52532e-46	Upstream2kb	CISH	XP_008317825.1 cytokine-inducible SH2-containing protein isoform X1 [Cynoglossus semilaevis]	Environmental Information Processing;Organismal Systems	Signal transduction;Endocrine system	ko04630//JAK-STAT signaling pathway;ko04917//Prolactin signaling pathway	K04701;K04701	-	-	-
chr6	785801	786000	*	0.000580729	0.0146401	22.6133	chr6.g07264	12.6555	84.2065	2.73417	3.15391e-49	2.52532e-46	Upstream2kb	CISH	XP_008317825.1 cytokine-inducible SH2-containing protein isoform X1 [Cynoglossus semilaevis]	Environmental Information Processing;Organismal Systems	Signal transduction;Endocrine system	ko04630//JAK-STAT signaling pathway;ko04917//Prolactin signaling pathway	K04701;K04701	-	-	-
chr6	1944301	1944500	*	8.91106e-05	0.00421712	21.2361	chr6.g07341	1.2505	0.326	-1.93956	2.15226e-05	0.00030607	Upstream2kb	Rab44	XP_024915655.1 microtubule-associated protein futsch [Cynoglossus semilaevis]	-	-	-	-	GO:0016021//integral component of membrane;GO:0039679//viral occlusion body	GO:0003674//molecular_function;GO:0003924//GTPase activity;GO:0005525//GTP binding	GO:0008150//biological_process
chr6	1944401	1944600	*	9.5806e-20	6.40341e-16	30.0794	chr6.g07341	1.2505	0.326	-1.93956	2.15226e-05	0.00030607	Upstream2kb	Rab44	XP_024915655.1 microtubule-associated protein futsch [Cynoglossus semilaevis]	-	-	-	-	GO:0016021//integral component of membrane;GO:0039679//viral occlusion body	GO:0003674//molecular_function;GO:0003924//GTPase activity;GO:0005525//GTP binding	GO:0008150//biological_process
chr6	4348101	4348300	*	0.000319301	0.00991334	20.0609	chr6.g07540	5.9005	12.551	1.08889	2.78383e-07	6.09596e-06	Upstream2kb	Bhlhe40	XP_008318271.1 class E basic helix-loop-helix protein 40 [Cynoglossus semilaevis]	Organismal Systems	Environmental adaptation	ko04710//Circadian rhythm	K03729	GO:0005575//cellular_component;GO:0005622//intracellular anatomical structure;GO:0005634//nucleus;GO:0005654//nucleoplasm;GO:0005737//cytoplasm;GO:0016604//nuclear body;GO:0031974//membrane-enclosed lumen;GO:0031981//nuclear lumen;GO:0043226//organelle;GO:0043227//membrane-bounded organelle;GO:0043229//intracellular organelle;GO:0043231//intracellular membrane-bounded organelle;GO:0043233//organe…	GO:0000976//transcription cis-regulatory region binding;GO:0000977//RNA polymerase II transcription regulatory region sequence-specific DNA binding;GO:0000978//RNA polymerase II cis-regulatory region sequence-specific DNA binding;GO:0000981//DNA-binding transcription factor activity, RNA polymerase II-specific;GO:0000987//cis-regulatory region sequence-specific DNA binding;GO:0001067//transcripti…	GO:0000122//negative regulation of transcription by RNA polymerase II;GO:0006139//nucleobase-containing compound metabolic process;GO:0006351//transcription, DNA-templated;GO:0006355//regulation of transcription, DNA-templated;GO:0006357//regulation of transcription by RNA polymerase II;GO:0006725//cellular aromatic compound metabolic process;GO:0006807//nitrogen compound metabolic process;GO:000…
chr6	4348601	4348800	*	0.000781996	0.0177502	20.5357	chr6.g07540	5.9005	12.551	1.08889	2.78383e-07	6.09596e-06	Upstream2kb	Bhlhe40	XP_008318271.1 class E basic helix-loop-helix protein 40 [Cynoglossus semilaevis]	Organismal Systems	Environmental adaptation	ko04710//Circadian rhythm	K03729	GO:0005575//cellular_component;GO:0005622//intracellular anatomical structure;GO:0005634//nucleus;GO:0005654//nucleoplasm;GO:0005737//cytoplasm;GO:0016604//nuclear body;GO:0031974//membrane-enclosed lumen;GO:0031981//nuclear lumen;GO:0043226//organelle;GO:0043227//membrane-bounded organelle;GO:0043229//intracellular organelle;GO:0043231//intracellular membrane-bounded organelle;GO:0043233//organe…	GO:0000976//transcription cis-regulatory region binding;GO:0000977//RNA polymerase II transcription regulatory region sequence-specific DNA binding;GO:0000978//RNA polymerase II cis-regulatory region sequence-specific DNA binding;GO:0000981//DNA-binding transcription factor activity, RNA polymerase II-specific;GO:0000987//cis-regulatory region sequence-specific DNA binding;GO:0001067//transcripti…	GO:0000122//negative regulation of transcription by RNA polymerase II;GO:0006139//nucleobase-containing compound metabolic process;GO:0006351//transcription, DNA-templated;GO:0006355//regulation of transcription, DNA-templated;GO:0006357//regulation of transcription by RNA polymerase II;GO:0006725//cellular aromatic compound metabolic process;GO:0006807//nitrogen compound metabolic process;GO:000…
chr6	8618501	8618700	*	1.52663e-05	0.00123713	-23.2588	chr6.g07751	1.316	0.091	-3.85415	0.000173424	0.00192978	Upstream2kb	gata2	XP_008318545.1 GATA-binding factor 2-like isoform X2 [Cynoglossus semilaevis]	-	-	-	-	-	GO:0005096//GTPase activator activity;GO:0008270//zinc ion binding;GO:0043565//sequence-specific DNA binding	GO:0006355//regulation of transcription, DNA-templated
chr6	8618601	8618800	*	2.35446e-10	2.01769e-07	-28.1749	chr6.g07751	1.316	0.091	-3.85415	0.000173424	0.00192978	Upstream2kb	gata2	XP_008318545.1 GATA-binding factor 2-like isoform X2 [Cynoglossus semilaevis]	-	-	-	-	-	GO:0005096//GTPase activator activity;GO:0008270//zinc ion binding;GO:0043565//sequence-specific DNA binding	GO:0006355//regulation of transcription, DNA-templated
chr6	8618701	8618900	*	1.39531e-13	2.84089e-10	-29.3884	chr6.g07751	1.316	0.091	-3.85415	0.000173424	0.00192978	Upstream2kb	gata2	XP_008318545.1 GATA-binding factor 2-like isoform X2 [Cynoglossus semilaevis]	-	-	-	-	-	GO:0005096//GTPase activator activity;GO:0008270//zinc ion binding;GO:0043565//sequence-specific DNA binding	GO:0006355//regulation of transcription, DNA-templated
chr6	8618801	8619000	*	1.36616e-10	1.25802e-07	-32.9102	chr6.g07751	1.316	0.091	-3.85415	0.000173424	0.00192978	Upstream2kb	gata2	XP_008318545.1 GATA-binding factor 2-like isoform X2 [Cynoglossus semilaevis]	-	-	-	-	-	GO:0005096//GTPase activator activity;GO:0008270//zinc ion binding;GO:0043565//sequence-specific DNA binding	GO:0006355//regulation of transcription, DNA-templated
chr6	19774501	19774700	*	8.0437e-07	0.00014414	-20.6305	chr6.g08217	216.061	39.3855	-2.4557	3.58914e-32	9.57936e-30	Upstream2kb	Soat2	XP_024915556.1 LOW QUALITY PROTEIN: sterol O-acyltransferase 2-like [Cynoglossus semilaevis]	Organismal Systems;Metabolism	Digestive system;Lipid metabolism	ko04979//Cholesterol metabolism;ko00100//Steroid biosynthesis	K00637;K00637	-	-	-
chr6	19774601	19774800	*	1.49901e-06	0.000229176	-20.0079	chr6.g08217	216.061	39.3855	-2.4557	3.58914e-32	9.57936e-30	Upstream2kb	Soat2	XP_024915556.1 LOW QUALITY PROTEIN: sterol O-acyltransferase 2-like [Cynoglossus semilaevis]	Organismal Systems;Metabolism	Digestive system;Lipid metabolism	ko04979//Cholesterol metabolism;ko00100//Steroid biosynthesis	K00637;K00637	-	-	-
chr6	20595501	20595700	*	3.72813e-07	8.06068e-05	-28.242	chr6.g08261	0.867	0.0305	-4.82915	0.000428053	0.00424503	Upstream2kb	ASIP	XP_008319411.1 agouti-signaling protein [Cynoglossus semilaevis]	Organismal Systems	Endocrine system	ko04916//Melanogenesis	K08725	GO:0005575//cellular_component;GO:0005576//extracellular region;GO:0005615//extracellular space;GO:0005622//intracellular anatomical structure	GO:0001664//G protein-coupled receptor binding;GO:0003674//molecular_function;GO:0005102//signaling receptor binding;GO:0005488//binding;GO:0005515//protein binding;GO:0031779//melanocortin receptor binding;GO:0031781//type 3 melanocortin receptor binding;GO:0031782//type 4 melanocortin receptor binding;GO:0071855//neuropeptide receptor binding	GO:0006091//generation of precursor metabolites and energy;GO:0006139//nucleobase-containing compound metabolic process;GO:0006582//melanin metabolic process;GO:0006725//cellular aromatic compound metabolic process;GO:0006807//nitrogen compound metabolic process;GO:0006810//transport;GO:0006996//organelle organization;GO:0007154//cell communication;GO:0007165//signal transduction;GO:0007267//cell…
chr6	21161401	21161600	*	7.58832e-11	7.56615e-08	21.0191	chr6.g08316	32.2965	3.9645	-3.02617	8.72191e-19	8.82542e-17	Upstream2kb	MS4A15	XP_008319446.2 membrane-spanning 4-domains subfamily A member 4D-like isoform X1 [Cynoglossus semilaevis]	-	-	-	-	GO:0016021//integral component of membrane	-	-
chr7	6041101	6041300	*	4.52761e-06	0.000518526	25.4547	chr7.g08783	28.6315	6.25	-2.19568	1.26079e-25	2.15816e-23	Upstream2kb	mical1	XP_016891538.1 F-actin-monooxygenase mical1-like [Cynoglossus semilaevis]	-	-	-	-	GO:0005575//cellular_component;GO:0005622//intracellular anatomical structure;GO:0005737//cytoplasm;GO:0005829//cytosol;GO:0005856//cytoskeleton;GO:0005882//intermediate filament;GO:0030424//axon;GO:0030496//midbody;GO:0042995//cell projection;GO:0043005//neuron projection;GO:0043195//terminal bouton;GO:0043226//organelle;GO:0043228//non-membrane-bounded organelle;GO:0043229//intracellular organe…	GO:0000166//nucleotide binding;GO:0003674//molecular_function;GO:0003779//actin binding;GO:0003824//catalytic activity;GO:0004148//dihydrolipoyl dehydrogenase activity;GO:0004383//guanylate cyclase activity;GO:0004497//monooxygenase activity;GO:0005488//binding;GO:0005515//protein binding;GO:0008092//cytoskeletal protein binding;GO:0015036//disulfide oxidoreductase activity;GO:0016166//phytoene d…	GO:0001932//regulation of protein phosphorylation;GO:0001933//negative regulation of protein phosphorylation;GO:0006096//glycolytic process;GO:0006182//cGMP biosynthetic process;GO:0006790//sulfur compound metabolic process;GO:0006950//response to stress;GO:0006996//organelle organization;GO:0007010//cytoskeleton organization;GO:0007015//actin filament organization;GO:0007154//cell communication;…
chr7	6041201	6041400	*	4.52761e-06	0.000518526	25.4547	chr7.g08783	28.6315	6.25	-2.19568	1.26079e-25	2.15816e-23	Upstream2kb	mical1	XP_016891538.1 F-actin-monooxygenase mical1-like [Cynoglossus semilaevis]	-	-	-	-	GO:0005575//cellular_component;GO:0005622//intracellular anatomical structure;GO:0005737//cytoplasm;GO:0005829//cytosol;GO:0005856//cytoskeleton;GO:0005882//intermediate filament;GO:0030424//axon;GO:0030496//midbody;GO:0042995//cell projection;GO:0043005//neuron projection;GO:0043195//terminal bouton;GO:0043226//organelle;GO:0043228//non-membrane-bounded organelle;GO:0043229//intracellular organe…	GO:0000166//nucleotide binding;GO:0003674//molecular_function;GO:0003779//actin binding;GO:0003824//catalytic activity;GO:0004148//dihydrolipoyl dehydrogenase activity;GO:0004383//guanylate cyclase activity;GO:0004497//monooxygenase activity;GO:0005488//binding;GO:0005515//protein binding;GO:0008092//cytoskeletal protein binding;GO:0015036//disulfide oxidoreductase activity;GO:0016166//phytoene d…	GO:0001932//regulation of protein phosphorylation;GO:0001933//negative regulation of protein phosphorylation;GO:0006096//glycolytic process;GO:0006182//cGMP biosynthetic process;GO:0006790//sulfur compound metabolic process;GO:0006950//response to stress;GO:0006996//organelle organization;GO:0007010//cytoskeleton organization;GO:0007015//actin filament organization;GO:0007154//cell communication;…
chr7	6042301	6042500	*	0.0019846	0.0321281	22.8594	chr7.g08783	28.6315	6.25	-2.19568	1.26079e-25	2.15816e-23	Upstream2kb	mical1	XP_016891538.1 F-actin-monooxygenase mical1-like [Cynoglossus semilaevis]	-	-	-	-	GO:0005575//cellular_component;GO:0005622//intracellular anatomical structure;GO:0005737//cytoplasm;GO:0005829//cytosol;GO:0005856//cytoskeleton;GO:0005882//intermediate filament;GO:0030424//axon;GO:0030496//midbody;GO:0042995//cell projection;GO:0043005//neuron projection;GO:0043195//terminal bouton;GO:0043226//organelle;GO:0043228//non-membrane-bounded organelle;GO:0043229//intracellular organe…	GO:0000166//nucleotide binding;GO:0003674//molecular_function;GO:0003779//actin binding;GO:0003824//catalytic activity;GO:0004148//dihydrolipoyl dehydrogenase activity;GO:0004383//guanylate cyclase activity;GO:0004497//monooxygenase activity;GO:0005488//binding;GO:0005515//protein binding;GO:0008092//cytoskeletal protein binding;GO:0015036//disulfide oxidoreductase activity;GO:0016166//phytoene d…	GO:0001932//regulation of protein phosphorylation;GO:0001933//negative regulation of protein phosphorylation;GO:0006096//glycolytic process;GO:0006182//cGMP biosynthetic process;GO:0006790//sulfur compound metabolic process;GO:0006950//response to stress;GO:0006996//organelle organization;GO:0007010//cytoskeleton organization;GO:0007015//actin filament organization;GO:0007154//cell communication;…
chr7	6149401	6149600	*	1.88646e-08	7.76599e-06	-31.1861	chr7.g08792	23.6965	348.947	3.88026	5.70061e-127	5.24912e-123	Upstream2kb	UGT2B15	AWP10089.1 putative UDP-glucuronosyltransferase 2B20-like [Scophthalmus maximus]	Metabolism;Human Diseases;Organismal Systems;Metabolism;Metabolism;Metabolism;Metabolism;Metabolism;Metabolism;Metabolism;Human Diseases;Metabolism	Global and overview maps;Cancer: overview;Digestive system;Xenobiotics biodegradation and metabolism;Metabolism of cofactors and vitamins;Lipid metabolism;Metabolism of cofactors and vitamins;Xenobiotics biodegradation and metabolism;Xenobiotics biodegradation and metabolism;Carbohydrate metabolism;Cancer: overview;Carbohydrate metabolism	ko01100//Metabolic pathways;ko05207//Chemical carcinogenesis - receptor activation;ko04976//Bile secretion;ko00983//Drug metabolism - other enzymes;ko00830//Retinol metabolism;ko00140//Steroid hormone biosynthesis;ko00860//Porphyrin metabolism;ko00980//Metabolism of xenobiotics by cytochrome P450;ko00982//Drug metabolism - cytochrome P450;ko00040//Pentose and glucuronate interconversions;ko05204/…	K00699;K00699;K00699;K00699;K00699;K00699;K00699;K00699;K00699;K00699;K00699;K00699	-	GO:0008194//UDP-glycosyltransferase activity;GO:0016758//hexosyltransferase activity;GO:0050511//undecaprenyldiphospho-muramoylpentapeptide beta-N-acetylglucosaminyltransferase activity	GO:0009252//peptidoglycan biosynthetic process
chr7	6149501	6149700	*	6.62125e-07	0.000124633	-31.7266	chr7.g08792	23.6965	348.947	3.88026	5.70061e-127	5.24912e-123	Upstream2kb	UGT2B15	AWP10089.1 putative UDP-glucuronosyltransferase 2B20-like [Scophthalmus maximus]	Metabolism;Human Diseases;Organismal Systems;Metabolism;Metabolism;Metabolism;Metabolism;Metabolism;Metabolism;Metabolism;Human Diseases;Metabolism	Global and overview maps;Cancer: overview;Digestive system;Xenobiotics biodegradation and metabolism;Metabolism of cofactors and vitamins;Lipid metabolism;Metabolism of cofactors and vitamins;Xenobiotics biodegradation and metabolism;Xenobiotics biodegradation and metabolism;Carbohydrate metabolism;Cancer: overview;Carbohydrate metabolism	ko01100//Metabolic pathways;ko05207//Chemical carcinogenesis - receptor activation;ko04976//Bile secretion;ko00983//Drug metabolism - other enzymes;ko00830//Retinol metabolism;ko00140//Steroid hormone biosynthesis;ko00860//Porphyrin metabolism;ko00980//Metabolism of xenobiotics by cytochrome P450;ko00982//Drug metabolism - cytochrome P450;ko00040//Pentose and glucuronate interconversions;ko05204/…	K00699;K00699;K00699;K00699;K00699;K00699;K00699;K00699;K00699;K00699;K00699;K00699	-	GO:0008194//UDP-glycosyltransferase activity;GO:0016758//hexosyltransferase activity;GO:0050511//undecaprenyldiphospho-muramoylpentapeptide beta-N-acetylglucosaminyltransferase activity	GO:0009252//peptidoglycan biosynthetic process
chr7	10545601	10545800	*	0.000311571	0.00975074	22.7188	chr7.g09035	28.389	12.218	-1.21632	7.82068e-08	1.92034e-06	Upstream2kb	Pgd	XP_008317005.1 6-phosphogluconate dehydrogenase, decarboxylating [Cynoglossus semilaevis]	Metabolism;Metabolism;Metabolism;Metabolism	Global and overview maps;Global and overview maps;Metabolism of other amino acids;Carbohydrate metabolism	ko01100//Metabolic pathways;ko01200//Carbon metabolism;ko00480//Glutathione metabolism;ko00030//Pentose phosphate pathway	K00033;K00033;K00033;K00033	GO:0005575//cellular_component;GO:0005622//intracellular anatomical structure;GO:0005737//cytoplasm;GO:0005739//mitochondrion;GO:0005829//cytosol;GO:0043226//organelle;GO:0043227//membrane-bounded organelle;GO:0043229//intracellular organelle;GO:0043231//intracellular membrane-bounded organelle	GO:0000166//nucleotide binding;GO:0003674//molecular_function;GO:0003824//catalytic activity;GO:0004616//phosphogluconate dehydrogenase (decarboxylating) activity;GO:0005488//binding;GO:0008442//3-hydroxyisobutyrate dehydrogenase activity;GO:0008679//2-hydroxy-3-oxopropionate reductase activity;GO:0016491//oxidoreductase activity;GO:0016614//oxidoreductase activity, acting on CH-OH group of donor…	GO:0005975//carbohydrate metabolic process;GO:0005996//monosaccharide metabolic process;GO:0006081//cellular aldehyde metabolic process;GO:0006082//organic acid metabolic process;GO:0006090//pyruvate metabolic process;GO:0006091//generation of precursor metabolites and energy;GO:0006096//glycolytic process;GO:0006098//pentose-phosphate shunt;GO:0006139//nucleobase-containing compound metabolic pr…
chr7	10545701	10545900	*	6.40121e-05	0.00336131	22.2657	chr7.g09035	28.389	12.218	-1.21632	7.82068e-08	1.92034e-06	Upstream2kb	Pgd	XP_008317005.1 6-phosphogluconate dehydrogenase, decarboxylating [Cynoglossus semilaevis]	Metabolism;Metabolism;Metabolism;Metabolism	Global and overview maps;Global and overview maps;Metabolism of other amino acids;Carbohydrate metabolism	ko01100//Metabolic pathways;ko01200//Carbon metabolism;ko00480//Glutathione metabolism;ko00030//Pentose phosphate pathway	K00033;K00033;K00033;K00033	GO:0005575//cellular_component;GO:0005622//intracellular anatomical structure;GO:0005737//cytoplasm;GO:0005739//mitochondrion;GO:0005829//cytosol;GO:0043226//organelle;GO:0043227//membrane-bounded organelle;GO:0043229//intracellular organelle;GO:0043231//intracellular membrane-bounded organelle	GO:0000166//nucleotide binding;GO:0003674//molecular_function;GO:0003824//catalytic activity;GO:0004616//phosphogluconate dehydrogenase (decarboxylating) activity;GO:0005488//binding;GO:0008442//3-hydroxyisobutyrate dehydrogenase activity;GO:0008679//2-hydroxy-3-oxopropionate reductase activity;GO:0016491//oxidoreductase activity;GO:0016614//oxidoreductase activity, acting on CH-OH group of donor…	GO:0005975//carbohydrate metabolic process;GO:0005996//monosaccharide metabolic process;GO:0006081//cellular aldehyde metabolic process;GO:0006082//organic acid metabolic process;GO:0006090//pyruvate metabolic process;GO:0006091//generation of precursor metabolites and energy;GO:0006096//glycolytic process;GO:0006098//pentose-phosphate shunt;GO:0006139//nucleobase-containing compound metabolic pr…
chr7	13082301	13082500	*	0.000643486	0.0156272	21.2329	chr7.g09142	31.0915	12.305	-1.33728	5.28823e-12	2.66087e-10	Upstream2kb	Mgll	XP_008316952.1 monoglyceride lipase isoform X1 [Cynoglossus semilaevis]	Metabolism;Organismal Systems;Organismal Systems;Organismal Systems;Metabolism	Global and overview maps;Environmental adaptation;Nervous system;Endocrine system;Lipid metabolism	ko01100//Metabolic pathways;ko04714//Thermogenesis;ko04723//Retrograde endocannabinoid signaling;ko04923//Regulation of lipolysis in adipocytes;ko00561//Glycerolipid metabolism	K01054;K01054;K01054;K01054;K01054	GO:0005575//cellular_component;GO:0005622//intracellular anatomical structure;GO:0005634//nucleus;GO:0005654//nucleoplasm;GO:0005737//cytoplasm;GO:0005739//mitochondrion;GO:0005740//mitochondrial envelope;GO:0005741//mitochondrial outer membrane;GO:0005783//endoplasmic reticulum;GO:0005789//endoplasmic reticulum membrane;GO:0005811//lipid droplet;GO:0005829//cytosol;GO:0005886//plasma membrane;GO…	GO:0003674//molecular_function;GO:0003824//catalytic activity;GO:0004620//phospholipase activity;GO:0004622//lysophospholipase activity;GO:0005488//binding;GO:0005515//protein binding;GO:0008236//serine-type peptidase activity;GO:0016298//lipase activity;GO:0016787//hydrolase activity;GO:0016788//hydrolase activity, acting on ester bonds;GO:0017171//serine hydrolase activity;GO:0018738//S-formylg…	GO:0001558//regulation of cell growth;GO:0001676//long-chain fatty acid metabolic process;GO:0003008//system process;GO:0003013//circulatory system process;GO:0003018//vascular process in circulatory system;GO:0006082//organic acid metabolic process;GO:0006508//proteolysis;GO:0006629//lipid metabolic process;GO:0006631//fatty acid metabolic process;GO:0006633//fatty acid biosynthetic process;GO:0…
chr8	5388301	5388500	*	2.12083e-06	0.000296251	24.697	chr8.g09667	0.798	0.1615	-2.30485	0.00157069	0.0127539	Upstream2kb	Fgd6	XP_008310773.1 FYVE, RhoGEF and PH domain-containing protein 6-like [Cynoglossus semilaevis]	-	-	-	-	-	GO:0005085//guanyl-nucleotide exchange factor activity;GO:0046872//metal ion binding	-
chr8	7032501	7032700	*	5.27812e-05	0.00294408	20.2041	chr8.g09785	8.6515	0.1115	-6.27783	1.20942e-16	9.94313e-15	Upstream2kb	TCF12	XP_008310702.1 transcription factor 12-like [Cynoglossus semilaevis]	-	-	-	-	-	GO:0046983//protein dimerization activity	GO:0008380//RNA splicing
chr8	14220601	14220800	*	5.62036e-08	1.84841e-05	27.7429	chr8.g10087	11.2405	2.759	-2.02649	5.42773e-11	2.34092e-09	Upstream2kb	fbln1	XP_008310443.1 fibulin-1-like isoform X1 [Cynoglossus semilaevis]	-	-	-	-	GO:0005575//cellular_component;GO:0005576//extracellular region;GO:0005577//fibrinogen complex;GO:0005604//basement membrane;GO:0005615//extracellular space;GO:0031012//extracellular matrix;GO:0032991//protein-containing complex;GO:0062023//collagen-containing extracellular matrix;GO:0071953//elastic fiber	GO:0001968//fibronectin binding;GO:0003674//molecular_function;GO:0005102//signaling receptor binding;GO:0005178//integrin binding;GO:0005198//structural molecule activity;GO:0005201//extracellular matrix structural constituent;GO:0005488//binding;GO:0005509//calcium ion binding;GO:0005515//protein binding;GO:0008022//protein C-terminus binding;GO:0008047//enzyme activator activity;GO:0016504//pe…	GO:0000003//reproduction;GO:0001667//ameboidal-type cell migration;GO:0001817//regulation of cytokine production;GO:0001818//negative regulation of cytokine production;GO:0001932//regulation of protein phosphorylation;GO:0001933//negative regulation of protein phosphorylation;GO:0002791//regulation of peptide secretion;GO:0002792//negative regulation of peptide secretion;GO:0006807//nitrogen comp…
chr8	15042401	15042600	*	3.98357e-07	8.48745e-05	21.4789	chr8.g10114	3.246	9.95	1.61603	3.89407e-12	2.01442e-10	Upstream2kb	Klf13	XP_016888432.1 Krueppel-like factor 13 [Cynoglossus semilaevis]	-	-	-	-	GO:0005575//cellular_component;GO:0005622//intracellular anatomical structure;GO:0005634//nucleus;GO:0043226//organelle;GO:0043227//membrane-bounded organelle;GO:0043229//intracellular organelle;GO:0043231//intracellular membrane-bounded organelle	GO:0000976//transcription cis-regulatory region binding;GO:0000977//RNA polymerase II transcription regulatory region sequence-specific DNA binding;GO:0000978//RNA polymerase II cis-regulatory region sequence-specific DNA binding;GO:0000981//DNA-binding transcription factor activity, RNA polymerase II-specific;GO:0000987//cis-regulatory region sequence-specific DNA binding;GO:0001067//transcripti…	GO:0002682//regulation of immune system process;GO:0002683//negative regulation of immune system process;GO:0006139//nucleobase-containing compound metabolic process;GO:0006351//transcription, DNA-templated;GO:0006355//regulation of transcription, DNA-templated;GO:0006357//regulation of transcription by RNA polymerase II;GO:0006366//transcription by RNA polymerase II;GO:0006725//cellular aromatic…
chr9	6621801	6622000	*	4.49297e-07	9.30161e-05	26.4885	chr9.g11032	30.965	14.673	-1.07747	1.32545e-08	3.80209e-07	Upstream2kb	jak1	XP_008331503.1 tyrosine-protein kinase JAK1 [Cynoglossus semilaevis]	Human Diseases;Environmental Information Processing;Human Diseases;Human Diseases;Human Diseases;Human Diseases;Human Diseases;Human Diseases;Human Diseases;Human Diseases;Human Diseases;Human Diseases;Human Diseases;Cellular Processes;Human Diseases;Cellular Processes;Environmental Information Processing;Organismal Systems;Human Diseases;Organismal Systems;Organismal Systems;Human Diseases;Human…	Cancer: overview;Signal transduction;Infectious disease: viral;Infectious disease: viral;Infectious disease: viral;Infectious disease: viral;Cancer: overview;Infectious disease: viral;Infectious disease: viral;Infectious disease: viral;Infectious disease: viral;Infectious disease: bacterial;Infectious disease: viral;Cellular community - eukaryotes;Infectious disease: viral;Cell growth and death;S…	ko05200//Pathways in cancer;ko04151//PI3K-Akt signaling pathway;ko05165//Human papillomavirus infection;ko05163//Human cytomegalovirus infection;ko05166//Human T-cell leukemia virus 1 infection;ko05168//Herpes simplex virus 1 infection;ko05203//Viral carcinogenesis;ko05167//Kaposi sarcoma-associated herpesvirus infection;ko05171//Coronavirus disease - COVID-19;ko05169//Epstein-Barr virus infectio…	K11217;K11217;K11217;K11217;K11217;K11217;K11217;K11217;K11217;K11217;K11217;K11217;K11217;K11217;K11217;K11217;K11217;K11217;K11217;K11217;K11217;K11217;K11217;K11217;K11217;K11217;K11217	GO:0005575//cellular_component;GO:0005622//intracellular anatomical structure;GO:0005634//nucleus;GO:0005737//cytoplasm;GO:0005768//endosome;GO:0005829//cytosol;GO:0005856//cytoskeleton;GO:0005886//plasma membrane;GO:0009898//cytoplasmic side of plasma membrane;GO:0012505//endomembrane system;GO:0016020//membrane;GO:0019897//extrinsic component of plasma membrane;GO:0019898//extrinsic component o…	GO:0000166//nucleotide binding;GO:0001664//G protein-coupled receptor binding;GO:0003674//molecular_function;GO:0003824//catalytic activity;GO:0004672//protein kinase activity;GO:0004713//protein tyrosine kinase activity;GO:0004715//non-membrane spanning protein tyrosine kinase activity;GO:0005085//guanyl-nucleotide exchange factor activity;GO:0005102//signaling receptor binding;GO:0005126//cytok…	GO:0000165//MAPK cascade;GO:0001775//cell activation;GO:0001959//regulation of cytokine-mediated signaling pathway;GO:0002376//immune system process;GO:0002520//immune system development;GO:0002521//leukocyte differentiation;GO:0002682//regulation of immune system process;GO:0006464//cellular protein modification process;GO:0006468//protein phosphorylation;GO:0006793//phosphorus metabolic process…
chr9	7542101	7542300	*	0.00130084	0.0245782	20.4365	chr9.g11057	3.014	6.7555	1.16438	6.87169e-09	2.05437e-07	Upstream2kb	DDAH1	XP_008332317.1 N(G),N(G)-dimethylarginine dimethylaminohydrolase 1 [Cynoglossus semilaevis]	-	-	-	-	GO:0005575//cellular_component;GO:0005622//intracellular anatomical structure;GO:0005737//cytoplasm;GO:0005829//cytosol	GO:0003674//molecular_function;GO:0003824//catalytic activity;GO:0005488//binding;GO:0008270//zinc ion binding;GO:0016403//dimethylargininase activity;GO:0016597//amino acid binding;GO:0016787//hydrolase activity;GO:0016810//hydrolase activity, acting on carbon-nitrogen (but not peptide) bonds;GO:0016813//hydrolase activity, acting on carbon-nitrogen (but not peptide) bonds, in linear amidines;GO…	GO:0000052//citrulline metabolic process;GO:0001505//regulation of neurotransmitter levels;GO:0003008//system process;GO:0003013//circulatory system process;GO:0003018//vascular process in circulatory system;GO:0003073//regulation of systemic arterial blood pressure;GO:0006082//organic acid metabolic process;GO:0006464//cellular protein modification process;GO:0006520//cellular amino acid metabol…
chr9	13414001	13414200	*	3.68537e-05	0.00229518	20.6908	chr9.g11370	0.6665	2.114	1.6653	0.00422722	0.0288863	Upstream2kb	Agbl4	XP_024909848.1 spermatogenesis-associated protein 6 isoform X1 [Cynoglossus semilaevis]	Organismal Systems	Development and regeneration	ko04361//Axon regeneration	K23439	GO:0005575//cellular_component;GO:0005576//extracellular region;GO:0005929//cilium;GO:0031514//motile cilium;GO:0036126//sperm flagellum;GO:0042995//cell projection;GO:0043226//organelle;GO:0097224//sperm connecting piece;GO:0097729//9+2 motile cilium;GO:0120025//plasma membrane bounded cell projection	GO:0003674//molecular_function;GO:0004181//metallocarboxypeptidase activity;GO:0005488//binding;GO:0005515//protein binding;GO:0008092//cytoskeletal protein binding;GO:0008270//zinc ion binding;GO:0017022//myosin binding;GO:0032027//myosin light chain binding	GO:0000003//reproduction;GO:0006508//proteolysis;GO:0006996//organelle organization;GO:0007275//multicellular organism development;GO:0007276//gamete generation;GO:0007283//spermatogenesis;GO:0008150//biological_process;GO:0009987//cellular process;GO:0016043//cellular component organization;GO:0019953//sexual reproduction;GO:0022414//reproductive process;GO:0022607//cellular component assembly;G…
chr9	13414101	13414300	*	1.14395e-05	0.00100629	26.5948	chr9.g11370	0.6665	2.114	1.6653	0.00422722	0.0288863	Upstream2kb	Agbl4	XP_024909848.1 spermatogenesis-associated protein 6 isoform X1 [Cynoglossus semilaevis]	Organismal Systems	Development and regeneration	ko04361//Axon regeneration	K23439	GO:0005575//cellular_component;GO:0005576//extracellular region;GO:0005929//cilium;GO:0031514//motile cilium;GO:0036126//sperm flagellum;GO:0042995//cell projection;GO:0043226//organelle;GO:0097224//sperm connecting piece;GO:0097729//9+2 motile cilium;GO:0120025//plasma membrane bounded cell projection	GO:0003674//molecular_function;GO:0004181//metallocarboxypeptidase activity;GO:0005488//binding;GO:0005515//protein binding;GO:0008092//cytoskeletal protein binding;GO:0008270//zinc ion binding;GO:0017022//myosin binding;GO:0032027//myosin light chain binding	GO:0000003//reproduction;GO:0006508//proteolysis;GO:0006996//organelle organization;GO:0007275//multicellular organism development;GO:0007276//gamete generation;GO:0007283//spermatogenesis;GO:0008150//biological_process;GO:0009987//cellular process;GO:0016043//cellular component organization;GO:0019953//sexual reproduction;GO:0022414//reproductive process;GO:0022607//cellular component assembly;G…
chr9	18504501	18504700	*	9.6652e-07	0.000165226	21.5294	chr9.g11642	4.628	2.094	-1.14413	4.74674e-06	7.85409e-05	Upstream2kb	LPP	XP_008336816.1 lipoma-preferred partner homolog [Cynoglossus semilaevis]	-	-	-	-	GO:0005575//cellular_component;GO:0005622//intracellular anatomical structure;GO:0005634//nucleus;GO:0005737//cytoplasm;GO:0005829//cytosol;GO:0005886//plasma membrane;GO:0005912//adherens junction;GO:0005925//focal adhesion;GO:0016020//membrane;GO:0030054//cell junction;GO:0030055//cell-substrate junction;GO:0043226//organelle;GO:0043227//membrane-bounded organelle;GO:0043229//intracellular orga…	GO:0003674//molecular_function;GO:0005488//binding;GO:0043167//ion binding;GO:0043169//cation binding;GO:0046872//metal ion binding	GO:0007155//cell adhesion;GO:0008150//biological_process;GO:0022610//biological adhesion
chr9	21311601	21311800	*	9.08747e-05	0.00427408	-20.9896	chr9.g11725	0.001	0.3145	8.29692	0.004557	0.0306956	Upstream2kb	RTase	XP_015798087.1 PREDICTED: RNA-directed DNA polymerase from mobile element jockey-like, partial [Nothobranchius furzeri]	-	-	-	-	-	GO:0003964//RNA-directed DNA polymerase activity	GO:0000373//Group II intron splicing
chr10	11443401	11443600	*	1.61616e-21	1.39404e-17	25.1376	chr10.g12009	26.5305	9.0065	-1.55861	6.98185e-09	2.08392e-07	Upstream2kb	slc25a48	XP_008325447.1 solute carrier family 25 member 48 [Cynoglossus semilaevis]	-	-	-	-	GO:0005575//cellular_component;GO:0005622//intracellular anatomical structure;GO:0005737//cytoplasm;GO:0005739//mitochondrion;GO:0005740//mitochondrial envelope;GO:0005743//mitochondrial inner membrane;GO:0016020//membrane;GO:0016021//integral component of membrane;GO:0019866//organelle inner membrane;GO:0031090//organelle membrane;GO:0031224//intrinsic component of membrane;GO:0031966//mitochond…	GO:0003674//molecular_function;GO:0005215//transporter activity;GO:0022857//transmembrane transporter activity	GO:0006810//transport;GO:0006839//mitochondrial transport;GO:0008150//biological_process;GO:0051179//localization;GO:0051234//establishment of localization;GO:0055085//transmembrane transport
chr10	11443501	11443700	*	1.28302e-15	4.07775e-12	25.3214	chr10.g12009	26.5305	9.0065	-1.55861	6.98185e-09	2.08392e-07	Upstream2kb	slc25a48	XP_008325447.1 solute carrier family 25 member 48 [Cynoglossus semilaevis]	-	-	-	-	GO:0005575//cellular_component;GO:0005622//intracellular anatomical structure;GO:0005737//cytoplasm;GO:0005739//mitochondrion;GO:0005740//mitochondrial envelope;GO:0005743//mitochondrial inner membrane;GO:0016020//membrane;GO:0016021//integral component of membrane;GO:0019866//organelle inner membrane;GO:0031090//organelle membrane;GO:0031224//intrinsic component of membrane;GO:0031966//mitochond…	GO:0003674//molecular_function;GO:0005215//transporter activity;GO:0022857//transmembrane transporter activity	GO:0006810//transport;GO:0006839//mitochondrial transport;GO:0008150//biological_process;GO:0051179//localization;GO:0051234//establishment of localization;GO:0055085//transmembrane transport
chr11	768801	769000	*	5.94124e-05	0.00319309	25.2252	chr11.g12721	10.5745	4.911	-1.1065	0.000150489	0.0016992	Upstream2kb	GMPS	XP_008306672.1 GMP synthase [glutamine-hydrolyzing] [Cynoglossus semilaevis]	Metabolism;Metabolism;Metabolism	Global and overview maps;Nucleotide metabolism;Xenobiotics biodegradation and metabolism	ko01100//Metabolic pathways;ko00230//Purine metabolism;ko00983//Drug metabolism - other enzymes	K01951;K01951;K01951	GO:0005575//cellular_component;GO:0005622//intracellular anatomical structure;GO:0005694//chromosome;GO:0005700//polytene chromosome;GO:0005737//cytoplasm;GO:0005829//cytosol;GO:0005951//carbamoyl-phosphate synthase complex;GO:0032991//protein-containing complex;GO:0043226//organelle;GO:0043228//non-membrane-bounded organelle;GO:0043229//intracellular organelle;GO:0043232//intracellular non-membr…	GO:0000107//imidazoleglycerol-phosphate synthase activity;GO:0000166//nucleotide binding;GO:0003674//molecular_function;GO:0003824//catalytic activity;GO:0003921//GMP synthase activity;GO:0003922//GMP synthase (glutamine-hydrolyzing) activity;GO:0004049//anthranilate synthase activity;GO:0004055//argininosuccinate synthase activity;GO:0004066//asparagine synthase (glutamine-hydrolyzing) activity;…	GO:0000105//histidine biosynthetic process;GO:0000162//tryptophan biosynthetic process;GO:0000902//cell morphogenesis;GO:0000904//cell morphogenesis involved in differentiation;GO:0001101//response to acid chemical;GO:0006082//organic acid metabolic process;GO:0006139//nucleobase-containing compound metabolic process;GO:0006144//purine nucleobase metabolic process;GO:0006163//purine nucleotide me…
chr11	2188801	2189000	*	7.72966e-07	0.00013998	20.7659	chr11.g12795	3.744	1.2155	-1.62303	0.000328142	0.00335912	Upstream2kb	SAMSN1	XP_023276193.1 SAM domain-containing protein SAMSN-1 isoform X2 [Seriola lalandi dorsalis]	-	-	-	-	GO:0001726//ruffle;GO:0005575//cellular_component;GO:0005622//intracellular anatomical structure;GO:0005634//nucleus;GO:0005737//cytoplasm;GO:0005829//cytosol;GO:0005886//plasma membrane;GO:0016020//membrane;GO:0031252//cell leading edge;GO:0042995//cell projection;GO:0043226//organelle;GO:0043227//membrane-bounded organelle;GO:0043229//intracellular organelle;GO:0043231//intracellular membrane-b…	GO:0001784//phosphotyrosine residue binding;GO:0003674//molecular_function;GO:0005488//binding;GO:0005515//protein binding;GO:0045309//protein phosphorylated amino acid binding;GO:0051219//phosphoprotein binding	GO:0001932//regulation of protein phosphorylation;GO:0001933//negative regulation of protein phosphorylation;GO:0002682//regulation of immune system process;GO:0002683//negative regulation of immune system process;GO:0002694//regulation of leukocyte activation;GO:0002695//negative regulation of leukocyte activation;GO:0002819//regulation of adaptive immune response;GO:0002820//negative regulation…
chr11	5163101	5163300	*	1.87948e-05	0.00143303	20.4977	chr11.g12900	0.84	0.3215	-1.38557	0.00155914	0.0126769	Upstream2kb	SORL1	XP_024910985.1 sortilin-related receptor [Cynoglossus semilaevis]	-	-	-	-	GO:0000139//Golgi membrane;GO:0005575//cellular_component;GO:0005576//extracellular region;GO:0005615//extracellular space;GO:0005622//intracellular anatomical structure;GO:0005634//nucleus;GO:0005635//nuclear envelope;GO:0005641//nuclear envelope lumen;GO:0005737//cytoplasm;GO:0005768//endosome;GO:0005769//early endosome;GO:0005770//late endosome;GO:0005771//multivesicular body;GO:0005783//endop…	GO:0001540//amyloid-beta binding;GO:0003674//molecular_function;GO:0003993//acid phosphatase activity;GO:0004888//transmembrane signaling receptor activity;GO:0005041//low-density lipoprotein particle receptor activity;GO:0005488//binding;GO:0005515//protein binding;GO:0019899//enzyme binding;GO:0030169//low-density lipoprotein particle binding;GO:0030228//lipoprotein particle receptor activity;G…	GO:0001932//regulation of protein phosphorylation;GO:0001933//negative regulation of protein phosphorylation;GO:0006066//alcohol metabolic process;GO:0006469//negative regulation of protein kinase activity;GO:0006605//protein targeting;GO:0006622//protein targeting to lysosome;GO:0006623//protein targeting to vacuole;GO:0006629//lipid metabolic process;GO:0006807//nitrogen compound metabolic proc…
chr11	10227401	10227600	*	4.89334e-06	0.000548334	22.5431	chr11.g13108	8.3985	3.4215	-1.2955	2.24983e-06	4.0404e-05	Upstream2kb	B3GLCT	XP_024910992.1 beta-1,3-glucosyltransferase-like [Cynoglossus semilaevis]	Metabolism	Glycan biosynthesis and metabolism	ko00514//Other types of O-glycan biosynthesis	K13675	GO:0005575//cellular_component;GO:0005622//intracellular anatomical structure;GO:0005737//cytoplasm;GO:0005783//endoplasmic reticulum;GO:0005789//endoplasmic reticulum membrane;GO:0012505//endomembrane system;GO:0016020//membrane;GO:0016021//integral component of membrane;GO:0031224//intrinsic component of membrane;GO:0031984//organelle subcompartment;GO:0042175//nuclear outer membrane-endoplasmi…	GO:0003674//molecular_function;GO:0003824//catalytic activity;GO:0016740//transferase activity;GO:0016757//glycosyltransferase activity;GO:0016758//hexosyltransferase activity	GO:0005975//carbohydrate metabolic process;GO:0005996//monosaccharide metabolic process;GO:0006004//fucose metabolic process;GO:0006464//cellular protein modification process;GO:0006486//protein glycosylation;GO:0006493//protein O-linked glycosylation;GO:0006807//nitrogen compound metabolic process;GO:0008150//biological_process;GO:0008152//metabolic process;GO:0009058//biosynthetic process;GO:00…
chr11	18225801	18226000	*	6.17514e-07	0.00011807	20.8098	chr11.g13541	0.001	0.306	8.25739	8.14038e-05	0.000988898	Upstream2kb	NPAS3	XP_016887729.1 neuronal PAS domain-containing protein 1 isoform X2 [Cynoglossus semilaevis]	-	-	-	-	GO:0005575//cellular_component;GO:0005622//intracellular anatomical structure;GO:0005634//nucleus;GO:0043226//organelle;GO:0043227//membrane-bounded organelle;GO:0043229//intracellular organelle;GO:0043231//intracellular membrane-bounded organelle;GO:0070461//SAGA-type complex	GO:0000981//DNA-binding transcription factor activity, RNA polymerase II-specific;GO:0003674//molecular_function;GO:0003676//nucleic acid binding;GO:0003677//DNA binding;GO:0003700//DNA-binding transcription factor activity;GO:0005488//binding;GO:0005515//protein binding;GO:0046982//protein heterodimerization activity;GO:0046983//protein dimerization activity;GO:0097159//organic cyclic compound b…	GO:0000003//reproduction;GO:0000122//negative regulation of transcription by RNA polymerase II;GO:0001964//startle response;GO:0003008//system process;GO:0006139//nucleobase-containing compound metabolic process;GO:0006351//transcription, DNA-templated;GO:0006355//regulation of transcription, DNA-templated;GO:0006357//regulation of transcription by RNA polymerase II;GO:0006725//cellular aromatic …
chr12	11431101	11431300	*	1.5043e-31	4.23612e-27	30.2807	chr12.g14007	0.539	0.075	-2.84532	0.0035514	0.0249058	Upstream2kb	--	XP_008331018.1 tumor necrosis factor receptor superfamily member 14-like isoform X1 [Cynoglossus semilaevis]	Human Diseases;Environmental Information Processing;Environmental Information Processing	Infectious disease: viral;Signaling molecules and interaction;Signaling molecules and interaction	ko05168//Herpes simplex virus 1 infection;ko04060//Cytokine-cytokine receptor interaction;ko04061//Viral protein interaction with cytokine and cytokine receptor	K05152;K05152;K05152	-	GO:0005515//protein binding	-
chr12	11431201	11431400	*	4.27643e-38	2.12698e-33	29.1261	chr12.g14007	0.539	0.075	-2.84532	0.0035514	0.0249058	Upstream2kb	--	XP_008331018.1 tumor necrosis factor receptor superfamily member 14-like isoform X1 [Cynoglossus semilaevis]	Human Diseases;Environmental Information Processing;Environmental Information Processing	Infectious disease: viral;Signaling molecules and interaction;Signaling molecules and interaction	ko05168//Herpes simplex virus 1 infection;ko04060//Cytokine-cytokine receptor interaction;ko04061//Viral protein interaction with cytokine and cytokine receptor	K05152;K05152;K05152	-	GO:0005515//protein binding	-
chr12	17712801	17713000	*	1.4339e-07	3.87303e-05	24.4427	chr12.g14298	23.967	120.514	2.33008	3.0735e-24	4.83775e-22	Upstream2kb	UGT1A3	KAF3840919.1 hypothetical protein F7725_006781 [Dissostichus mawsoni]	Metabolism;Human Diseases;Organismal Systems;Metabolism;Metabolism;Metabolism;Metabolism;Metabolism;Metabolism;Metabolism;Human Diseases;Metabolism	Global and overview maps;Cancer: overview;Digestive system;Xenobiotics biodegradation and metabolism;Metabolism of cofactors and vitamins;Lipid metabolism;Metabolism of cofactors and vitamins;Xenobiotics biodegradation and metabolism;Xenobiotics biodegradation and metabolism;Carbohydrate metabolism;Cancer: overview;Carbohydrate metabolism	ko01100//Metabolic pathways;ko05207//Chemical carcinogenesis - receptor activation;ko04976//Bile secretion;ko00983//Drug metabolism - other enzymes;ko00830//Retinol metabolism;ko00140//Steroid hormone biosynthesis;ko00860//Porphyrin metabolism;ko00980//Metabolism of xenobiotics by cytochrome P450;ko00982//Drug metabolism - cytochrome P450;ko00040//Pentose and glucuronate interconversions;ko05204/…	K00699;K00699;K00699;K00699;K00699;K00699;K00699;K00699;K00699;K00699;K00699;K00699	-	GO:0008194//UDP-glycosyltransferase activity;GO:0016758//hexosyltransferase activity;GO:0050511//undecaprenyldiphospho-muramoylpentapeptide beta-N-acetylglucosaminyltransferase activity	GO:0007218//neuropeptide signaling pathway;GO:0007631//feeding behavior;GO:0009252//peptidoglycan biosynthetic process
chr12	17712901	17713100	*	1.61854e-05	0.00128894	20.216	chr12.g14298	23.967	120.514	2.33008	3.0735e-24	4.83775e-22	Upstream2kb	UGT1A3	KAF3840919.1 hypothetical protein F7725_006781 [Dissostichus mawsoni]	Metabolism;Human Diseases;Organismal Systems;Metabolism;Metabolism;Metabolism;Metabolism;Metabolism;Metabolism;Metabolism;Human Diseases;Metabolism	Global and overview maps;Cancer: overview;Digestive system;Xenobiotics biodegradation and metabolism;Metabolism of cofactors and vitamins;Lipid metabolism;Metabolism of cofactors and vitamins;Xenobiotics biodegradation and metabolism;Xenobiotics biodegradation and metabolism;Carbohydrate metabolism;Cancer: overview;Carbohydrate metabolism	ko01100//Metabolic pathways;ko05207//Chemical carcinogenesis - receptor activation;ko04976//Bile secretion;ko00983//Drug metabolism - other enzymes;ko00830//Retinol metabolism;ko00140//Steroid hormone biosynthesis;ko00860//Porphyrin metabolism;ko00980//Metabolism of xenobiotics by cytochrome P450;ko00982//Drug metabolism - cytochrome P450;ko00040//Pentose and glucuronate interconversions;ko05204/…	K00699;K00699;K00699;K00699;K00699;K00699;K00699;K00699;K00699;K00699;K00699;K00699	-	GO:0008194//UDP-glycosyltransferase activity;GO:0016758//hexosyltransferase activity;GO:0050511//undecaprenyldiphospho-muramoylpentapeptide beta-N-acetylglucosaminyltransferase activity	GO:0007218//neuropeptide signaling pathway;GO:0007631//feeding behavior;GO:0009252//peptidoglycan biosynthetic process
chr12	19180601	19180800	*	5.47256e-07	0.000107879	-24.3841	chr12.g14385	275.308	131.871	-1.06191	1.0985e-08	3.19588e-07	Upstream2kb	SAT1	XP_008331408.1 diamine acetyltransferase 1-like [Cynoglossus semilaevis]	Metabolism;Metabolism;Cellular Processes	Global and overview maps;Amino acid metabolism;Cell growth and death	ko01100//Metabolic pathways;ko00330//Arginine and proline metabolism;ko04216//Ferroptosis	K00657;K00657;K00657	-	GO:0008080//N-acetyltransferase activity;GO:0008999//ribosomal-protein-alanine N-acetyltransferase activity;GO:0016747//acyltransferase activity, transferring groups other than amino-acyl groups	GO:0006464//cellular protein modification process;GO:0042254//ribosome biogenesis
chr12	20598401	20598600	*	0.000272866	0.00892488	22.181	chr12.g14555	1.7665	9.919	2.4893	5.40839e-06	8.80645e-05	Upstream2kb	hspb11	XP_024921400.1 heat shock protein beta-11-like [Cynoglossus semilaevis]	-	-	-	-	-	-	-
chr12	20598801	20599000	*	0.00122374	0.0236405	23.2579	chr12.g14555	1.7665	9.919	2.4893	5.40839e-06	8.80645e-05	Upstream2kb	hspb11	XP_024921400.1 heat shock protein beta-11-like [Cynoglossus semilaevis]	-	-	-	-	-	-	-
chr13	5802701	5802900	*	6.09107e-06	0.000642005	-24.6922	chr13.g14882	4.9995	0.3515	-3.83019	5.01981e-33	1.40068e-30	Upstream2kb	nfil3	XP_008315868.1 nuclear factor interleukin-3-regulated protein-like [Cynoglossus semilaevis]	-	-	-	-	-	GO:0003700//DNA-binding transcription factor activity	GO:0006355//regulation of transcription, DNA-templated
chr13	5802801	5803000	*	1.03271e-08	4.78355e-06	-25.2398	chr13.g14882	4.9995	0.3515	-3.83019	5.01981e-33	1.40068e-30	Upstream2kb	nfil3	XP_008315868.1 nuclear factor interleukin-3-regulated protein-like [Cynoglossus semilaevis]	-	-	-	-	-	GO:0003700//DNA-binding transcription factor activity	GO:0006355//regulation of transcription, DNA-templated
chr13	11970101	11970300	*	2.51119e-08	9.75285e-06	26.5873	chr13.g15237	18.318	9.006	-1.0243	0.000198274	0.00216959	Upstream2kb	Cxcl2	NP_001281158.1 chemokine (C-X-C motif) ligand 8a precursor [Cynoglossus semilaevis]	Human Diseases;Human Diseases;Human Diseases;Human Diseases;Human Diseases;Human Diseases;Human Diseases;Environmental Information Processing;Human Diseases;Human Diseases;Human Diseases;Cellular Processes;Organismal Systems;Environmental Information Processing;Human Diseases;Human Diseases;Human Diseases;Human Diseases;Human Diseases;Organismal Systems;Human Diseases;Human Diseases;Environmental…	Cancer: overview;Infectious disease: bacterial;Infectious disease: bacterial;Infectious disease: bacterial;Infectious disease: viral;Cancer: overview;Cardiovascular disease;Signaling molecules and interaction;Infectious disease: viral;Infectious disease: bacterial;Infectious disease: viral;Cell growth and death;Immune system;Signal transduction;Infectious disease: viral;Endocrine and metabolic di…	ko05200//Pathways in cancer;ko05130//Pathogenic Escherichia coli infection;ko05131//Shigellosis;ko05132//Salmonella infection;ko05163//Human cytomegalovirus infection;ko05202//Transcriptional misregulation in cancer;ko05417//Lipid and atherosclerosis;ko04060//Cytokine-cytokine receptor interaction;ko05167//Kaposi sarcoma-associated herpesvirus infection;ko05135//Yersinia infection;ko05171//Corona…	K10030;K10030;K10030;K10030;K10030;K10030;K10030;K10030;K10030;K10030;K10030;K10030;K10030;K10030;K10030;K10030;K10030;K10030;K10030;K10030;K10030;K10030;K10030;K10030;K10030;K10030;K10030;K10030;K10030;K10030;K10030;K10030;K10030	GO:0005575//cellular_component;GO:0005576//extracellular region;GO:0005615//extracellular space;GO:0005622//intracellular anatomical structure;GO:0005886//plasma membrane;GO:0009897//external side of plasma membrane;GO:0009986//cell surface;GO:0016020//membrane;GO:0071944//cell periphery;GO:0098552//side of membrane	GO:0001664//G protein-coupled receptor binding;GO:0003674//molecular_function;GO:0005102//signaling receptor binding;GO:0005125//cytokine activity;GO:0005126//cytokine receptor binding;GO:0005153//interleukin-8 receptor binding;GO:0005488//binding;GO:0005515//protein binding;GO:0005539//glycosaminoglycan binding;GO:0008009//chemokine activity;GO:0008201//heparin binding;GO:0008603//cAMP-dependent…	GO:0001525//angiogenesis;GO:0001568//blood vessel development;GO:0001775//cell activation;GO:0001906//cell killing;GO:0001932//regulation of protein phosphorylation;GO:0001944//vasculature development;GO:0002237//response to molecule of bacterial origin;GO:0002252//immune effector process;GO:0002274//myeloid leukocyte activation;GO:0002376//immune system process;GO:0002682//regulation of immune s…
chr13	11970201	11970400	*	2.96308e-12	4.4889e-09	27.3612	chr13.g15237	18.318	9.006	-1.0243	0.000198274	0.00216959	Upstream2kb	Cxcl2	NP_001281158.1 chemokine (C-X-C motif) ligand 8a precursor [Cynoglossus semilaevis]	Human Diseases;Human Diseases;Human Diseases;Human Diseases;Human Diseases;Human Diseases;Human Diseases;Environmental Information Processing;Human Diseases;Human Diseases;Human Diseases;Cellular Processes;Organismal Systems;Environmental Information Processing;Human Diseases;Human Diseases;Human Diseases;Human Diseases;Human Diseases;Organismal Systems;Human Diseases;Human Diseases;Environmental…	Cancer: overview;Infectious disease: bacterial;Infectious disease: bacterial;Infectious disease: bacterial;Infectious disease: viral;Cancer: overview;Cardiovascular disease;Signaling molecules and interaction;Infectious disease: viral;Infectious disease: bacterial;Infectious disease: viral;Cell growth and death;Immune system;Signal transduction;Infectious disease: viral;Endocrine and metabolic di…	ko05200//Pathways in cancer;ko05130//Pathogenic Escherichia coli infection;ko05131//Shigellosis;ko05132//Salmonella infection;ko05163//Human cytomegalovirus infection;ko05202//Transcriptional misregulation in cancer;ko05417//Lipid and atherosclerosis;ko04060//Cytokine-cytokine receptor interaction;ko05167//Kaposi sarcoma-associated herpesvirus infection;ko05135//Yersinia infection;ko05171//Corona…	K10030;K10030;K10030;K10030;K10030;K10030;K10030;K10030;K10030;K10030;K10030;K10030;K10030;K10030;K10030;K10030;K10030;K10030;K10030;K10030;K10030;K10030;K10030;K10030;K10030;K10030;K10030;K10030;K10030;K10030;K10030;K10030;K10030	GO:0005575//cellular_component;GO:0005576//extracellular region;GO:0005615//extracellular space;GO:0005622//intracellular anatomical structure;GO:0005886//plasma membrane;GO:0009897//external side of plasma membrane;GO:0009986//cell surface;GO:0016020//membrane;GO:0071944//cell periphery;GO:0098552//side of membrane	GO:0001664//G protein-coupled receptor binding;GO:0003674//molecular_function;GO:0005102//signaling receptor binding;GO:0005125//cytokine activity;GO:0005126//cytokine receptor binding;GO:0005153//interleukin-8 receptor binding;GO:0005488//binding;GO:0005515//protein binding;GO:0005539//glycosaminoglycan binding;GO:0008009//chemokine activity;GO:0008201//heparin binding;GO:0008603//cAMP-dependent…	GO:0001525//angiogenesis;GO:0001568//blood vessel development;GO:0001775//cell activation;GO:0001906//cell killing;GO:0001932//regulation of protein phosphorylation;GO:0001944//vasculature development;GO:0002237//response to molecule of bacterial origin;GO:0002252//immune effector process;GO:0002274//myeloid leukocyte activation;GO:0002376//immune system process;GO:0002682//regulation of immune s…
chr13	15160001	15160200	*	9.64984e-06	0.000892588	21.6772	chr13.g15411	34.8005	3.4235	-3.34556	2.53451e-14	1.6095e-12	Upstream2kb	FABP2	XP_008315101.1 fatty acid-binding protein, intestinal [Cynoglossus semilaevis]	Organismal Systems;Organismal Systems	Endocrine system;Digestive system	ko03320//PPAR signaling pathway;ko04975//Fat digestion and absorption	K08751;K08751	-	GO:0003674//molecular_function	GO:0008150//biological_process
chr13	15288601	15288800	*	2.29251e-19	1.45602e-15	-21.2515	chr13.g15423	19.9235	41.71	1.06592	7.1494e-06	0.000114093	Upstream2kb	acy3.1	XP_008314874.1 N-acyl-aromatic-L-amino acid amidohydrolase (carboxylate-forming) A-like [Cynoglossus semilaevis]	-	-	-	-	-	GO:0009017//succinylglutamate desuccinylase activity;GO:0016788//hydrolase activity, acting on ester bonds	GO:0006527//arginine catabolic process
chr13	15288701	15288900	*	1.99792e-25	2.7824e-21	-23.5922	chr13.g15423	19.9235	41.71	1.06592	7.1494e-06	0.000114093	Upstream2kb	acy3.1	XP_008314874.1 N-acyl-aromatic-L-amino acid amidohydrolase (carboxylate-forming) A-like [Cynoglossus semilaevis]	-	-	-	-	-	GO:0009017//succinylglutamate desuccinylase activity;GO:0016788//hydrolase activity, acting on ester bonds	GO:0006527//arginine catabolic process
chr13	15288801	15289000	*	6.64578e-12	9.10946e-09	-21.0739	chr13.g15423	19.9235	41.71	1.06592	7.1494e-06	0.000114093	Upstream2kb	acy3.1	XP_008314874.1 N-acyl-aromatic-L-amino acid amidohydrolase (carboxylate-forming) A-like [Cynoglossus semilaevis]	-	-	-	-	-	GO:0009017//succinylglutamate desuccinylase activity;GO:0016788//hydrolase activity, acting on ester bonds	GO:0006527//arginine catabolic process
chr13	15553601	15553800	*	2.16788e-05	0.00158548	22.6371	chr13.g15437	1.988	0.7455	-1.41504	2.83381e-07	6.19804e-06	Upstream2kb	TET2	XP_008314896.1 methylcytosine dioxygenase TET2 [Cynoglossus semilaevis]	-	-	-	-	GO:0005575//cellular_component;GO:0005622//intracellular anatomical structure;GO:0005634//nucleus;GO:0005654//nucleoplasm;GO:0031974//membrane-enclosed lumen;GO:0031981//nuclear lumen;GO:0043226//organelle;GO:0043227//membrane-bounded organelle;GO:0043229//intracellular organelle;GO:0043231//intracellular membrane-bounded organelle;GO:0043233//organelle lumen;GO:0070013//intracellular organelle l…	GO:0003674//molecular_function;GO:0003676//nucleic acid binding;GO:0003677//DNA binding;GO:0003824//catalytic activity;GO:0005488//binding;GO:0005506//iron ion binding;GO:0008198//ferrous iron binding;GO:0008270//zinc ion binding;GO:0016491//oxidoreductase activity;GO:0016705//oxidoreductase activity, acting on paired donors, with incorporation or reduction of molecular oxygen;GO:0016706//2-oxogl…	GO:0001655//urogenital system development;GO:0001822//kidney development;GO:0001889//liver development;GO:0002244//hematopoietic progenitor cell differentiation;GO:0002318//myeloid progenitor cell differentiation;GO:0002376//immune system process;GO:0002520//immune system development;GO:0006139//nucleobase-containing compound metabolic process;GO:0006206//pyrimidine nucleobase metabolic process;G…
chr13	15553701	15553900	*	2.16788e-05	0.00158548	22.6371	chr13.g15437	1.988	0.7455	-1.41504	2.83381e-07	6.19804e-06	Upstream2kb	TET2	XP_008314896.1 methylcytosine dioxygenase TET2 [Cynoglossus semilaevis]	-	-	-	-	GO:0005575//cellular_component;GO:0005622//intracellular anatomical structure;GO:0005634//nucleus;GO:0005654//nucleoplasm;GO:0031974//membrane-enclosed lumen;GO:0031981//nuclear lumen;GO:0043226//organelle;GO:0043227//membrane-bounded organelle;GO:0043229//intracellular organelle;GO:0043231//intracellular membrane-bounded organelle;GO:0043233//organelle lumen;GO:0070013//intracellular organelle l…	GO:0003674//molecular_function;GO:0003676//nucleic acid binding;GO:0003677//DNA binding;GO:0003824//catalytic activity;GO:0005488//binding;GO:0005506//iron ion binding;GO:0008198//ferrous iron binding;GO:0008270//zinc ion binding;GO:0016491//oxidoreductase activity;GO:0016705//oxidoreductase activity, acting on paired donors, with incorporation or reduction of molecular oxygen;GO:0016706//2-oxogl…	GO:0001655//urogenital system development;GO:0001822//kidney development;GO:0001889//liver development;GO:0002244//hematopoietic progenitor cell differentiation;GO:0002318//myeloid progenitor cell differentiation;GO:0002376//immune system process;GO:0002520//immune system development;GO:0006139//nucleobase-containing compound metabolic process;GO:0006206//pyrimidine nucleobase metabolic process;G…
chr13	17826601	17826800	*	1.56138e-06	0.000236218	22.9469	chr13.g15585	41.1005	9.5215	-2.1099	3.70435e-07	7.85936e-06	Upstream2kb	lgalsl	AVR43201.1 galectin-related protein [Cynoglossus semilaevis]	-	-	-	-	-	GO:0003674//molecular_function;GO:0005488//binding;GO:0030246//carbohydrate binding	-
chr13	19622701	19622900	*	6.67958e-07	0.000125485	-23.1954	chr13.g15695	1.5205	6.576	2.11266	1.21621e-28	2.63502e-26	Upstream2kb	DNHD1	XP_024914718.1 dynein heavy chain domain-containing protein 1 [Cynoglossus semilaevis]	-	-	-	-	GO:0005575//cellular_component;GO:0005622//intracellular anatomical structure;GO:0005737//cytoplasm;GO:0005856//cytoskeleton;GO:0005858//axonemal dynein complex;GO:0005875//microtubule associated complex;GO:0005887//integral component of plasma membrane;GO:0005929//cilium;GO:0005930//axoneme;GO:0009898//cytoplasmic side of plasma membrane;GO:0015630//microtubule cytoskeleton;GO:0030286//dynein co…	GO:0000166//nucleotide binding;GO:0003674//molecular_function;GO:0003774//cytoskeletal motor activity;GO:0003777//microtubule motor activity;GO:0003824//catalytic activity;GO:0005488//binding;GO:0005515//protein binding;GO:0005524//ATP binding;GO:0008569//minus-end-directed microtubule motor activity;GO:0015413//ABC-type nickel transporter activity;GO:0015419//ABC-type sulfate transporter activit…	GO:0000226//microtubule cytoskeleton organization;GO:0001578//microtubule bundle formation;GO:0002949//tRNA threonylcarbamoyladenosine modification;GO:0003341//cilium movement;GO:0006576//cellular biogenic amine metabolic process;GO:0006928//movement of cell or subcellular component;GO:0006996//organelle organization;GO:0007010//cytoskeleton organization;GO:0007017//microtubule-based process;GO:0…
chr14	342901	343100	*	3.67811e-09	2.06848e-06	21.25	chr14.g15844	79.242	20.191	-1.97255	1.09733e-21	1.41318e-19	Upstream2kb	Tnfaip3	XP_024916699.1 tumor necrosis factor alpha-induced protein 3 [Cynoglossus semilaevis]	Human Diseases;Cellular Processes;Organismal Systems;Environmental Information Processing;Human Diseases;Environmental Information Processing;Organismal Systems	Infectious disease: viral;Cell growth and death;Immune system;Signal transduction;Infectious disease: viral;Signal transduction;Immune system	ko05169//Epstein-Barr virus infection;ko04217//Necroptosis;ko04621//NOD-like receptor signaling pathway;ko04668//TNF signaling pathway;ko05162//Measles;ko04064//NF-kappa B signaling pathway;ko04657//IL-17 signaling pathway	K11859;K11859;K11859;K11859;K11859;K11859;K11859	GO:0000323//lytic vacuole;GO:0005575//cellular_component;GO:0005622//intracellular anatomical structure;GO:0005634//nucleus;GO:0005672//transcription factor TFIIA complex;GO:0005737//cytoplasm;GO:0005764//lysosome;GO:0005773//vacuole;GO:0005829//cytosol;GO:0016020//membrane;GO:0043226//organelle;GO:0043227//membrane-bounded organelle;GO:0043229//intracellular organelle;GO:0043231//intracellular m…	GO:0002020//protease binding;GO:0003674//molecular_function;GO:0003676//nucleic acid binding;GO:0003677//DNA binding;GO:0003824//catalytic activity;GO:0004842//ubiquitin-protein transferase activity;GO:0004843//thiol-dependent deubiquitinase;GO:0005488//binding;GO:0005515//protein binding;GO:0008233//peptidase activity;GO:0008234//cysteine-type peptidase activity;GO:0008270//zinc ion binding;GO:0…	GO:0000079//regulation of cyclin-dependent protein serine/threonine kinase activity;GO:0000209//protein polyubiquitination;GO:0000302//response to reactive oxygen species;GO:0001775//cell activation;GO:0001776//leukocyte homeostasis;GO:0001782//B cell homeostasis;GO:0001817//regulation of cytokine production;GO:0001818//negative regulation of cytokine production;GO:0001922//B-1 B cell homeostasis…
chr14	4324701	4324900	*	3.53903e-08	1.28192e-05	26.0358	chr14.g16030	6.077	2.1415	-1.50474	2.77094e-05	0.000382245	Upstream2kb	PNPT1	XP_008319550.1 LOW QUALITY PROTEIN: polyribonucleotide nucleotidyltransferase 1, mitochondrial [Cynoglossus semilaevis]	Genetic Information Processing	Folding, sorting and degradation	ko03018//RNA degradation	K00962	GO:0000177//cytoplasmic exosome (RNase complex);GO:0000178//exosome (RNase complex);GO:0000314//organellar small ribosomal subunit;GO:0005575//cellular_component;GO:0005622//intracellular anatomical structure;GO:0005634//nucleus;GO:0005737//cytoplasm;GO:0005739//mitochondrion;GO:0005740//mitochondrial envelope;GO:0005758//mitochondrial intermembrane space;GO:0005783//endoplasmic reticulum;GO:0005…	GO:0000175//3'-5'-exoribonuclease activity;GO:0003674//molecular_function;GO:0003676//nucleic acid binding;GO:0003723//RNA binding;GO:0003727//single-stranded RNA binding;GO:0003735//structural constituent of ribosome;GO:0003824//catalytic activity;GO:0004518//nuclease activity;GO:0004527//exonuclease activity;GO:0004532//exoribonuclease activity;GO:0004540//ribonuclease activity;GO:0004549//tRNA…	GO:0000957//mitochondrial RNA catabolic process;GO:0000958//mitochondrial mRNA catabolic process;GO:0000959//mitochondrial RNA metabolic process;GO:0000960//regulation of mitochondrial RNA catabolic process;GO:0000962//positive regulation of mitochondrial RNA catabolic process;GO:0000963//mitochondrial RNA processing;GO:0000964//mitochondrial RNA 5'-end processing;GO:0000965//mitochondrial RNA 3'…
chr14	4324801	4325000	*	9.31488e-12	1.22591e-08	24.5772	chr14.g16030	6.077	2.1415	-1.50474	2.77094e-05	0.000382245	Upstream2kb	PNPT1	XP_008319550.1 LOW QUALITY PROTEIN: polyribonucleotide nucleotidyltransferase 1, mitochondrial [Cynoglossus semilaevis]	Genetic Information Processing	Folding, sorting and degradation	ko03018//RNA degradation	K00962	GO:0000177//cytoplasmic exosome (RNase complex);GO:0000178//exosome (RNase complex);GO:0000314//organellar small ribosomal subunit;GO:0005575//cellular_component;GO:0005622//intracellular anatomical structure;GO:0005634//nucleus;GO:0005737//cytoplasm;GO:0005739//mitochondrion;GO:0005740//mitochondrial envelope;GO:0005758//mitochondrial intermembrane space;GO:0005783//endoplasmic reticulum;GO:0005…	GO:0000175//3'-5'-exoribonuclease activity;GO:0003674//molecular_function;GO:0003676//nucleic acid binding;GO:0003723//RNA binding;GO:0003727//single-stranded RNA binding;GO:0003735//structural constituent of ribosome;GO:0003824//catalytic activity;GO:0004518//nuclease activity;GO:0004527//exonuclease activity;GO:0004532//exoribonuclease activity;GO:0004540//ribonuclease activity;GO:0004549//tRNA…	GO:0000957//mitochondrial RNA catabolic process;GO:0000958//mitochondrial mRNA catabolic process;GO:0000959//mitochondrial RNA metabolic process;GO:0000960//regulation of mitochondrial RNA catabolic process;GO:0000962//positive regulation of mitochondrial RNA catabolic process;GO:0000963//mitochondrial RNA processing;GO:0000964//mitochondrial RNA 5'-end processing;GO:0000965//mitochondrial RNA 3'…
chr14	8455701	8455900	*	0.000307173	0.00965824	22.5523	chr14.g16303	2.9925	0.6205	-2.26985	6.56546e-05	0.000814206	Upstream2kb	Plau	XP_008320246.1 tissue-type plasminogen activator-like [Cynoglossus semilaevis]	Human Diseases;Human Diseases;Human Diseases;Human Diseases;Environmental Information Processing;Organismal Systems	Cancer: overview;Cancer: overview;Cancer: overview;Cancer: specific types;Signal transduction;Immune system	ko05205//Proteoglycans in cancer;ko05202//Transcriptional misregulation in cancer;ko05206//MicroRNAs in cancer;ko05215//Prostate cancer;ko04064//NF-kappa B signaling pathway;ko04610//Complement and coagulation cascades	K01348;K01348;K01348;K01348;K01348;K01348	GO:0005575//cellular_component;GO:0005576//extracellular region;GO:0005615//extracellular space;GO:0005622//intracellular anatomical structure;GO:0005737//cytoplasm;GO:0005886//plasma membrane;GO:0009986//cell surface;GO:0012505//endomembrane system;GO:0012506//vesicle membrane;GO:0016020//membrane;GO:0030141//secretory granule;GO:0030659//cytoplasmic vesicle membrane;GO:0030667//secretory granul…	GO:0003674//molecular_function;GO:0003824//catalytic activity;GO:0004175//endopeptidase activity;GO:0004252//serine-type endopeptidase activity;GO:0008233//peptidase activity;GO:0008236//serine-type peptidase activity;GO:0016787//hydrolase activity;GO:0017171//serine hydrolase activity;GO:0140096//catalytic activity, acting on a protein	GO:0000003//reproduction;GO:0001525//angiogenesis;GO:0001568//blood vessel development;GO:0001666//response to hypoxia;GO:0001678//cellular glucose homeostasis;GO:0001775//cell activation;GO:0001944//vasculature development;GO:0001952//regulation of cell-matrix adhesion;GO:0002237//response to molecule of bacterial origin;GO:0002252//immune effector process;GO:0002263//cell activation involved in…
chr15	4974301	4974500	*	5.34267e-05	0.00296875	25.4953	chr15.g16974	0.464	0.08	-2.53605	0.00601139	0.0385631	Upstream2kb	Cps1	XP_008327035.1 carbamoyl-phosphate synthase [ammonia], mitochondrial isoform X1 [Cynoglossus semilaevis]	Metabolism;Metabolism;Metabolism;Metabolism;Metabolism;Metabolism	Global and overview maps;Global and overview maps;Global and overview maps;Amino acid metabolism;Amino acid metabolism;Energy metabolism	ko01100//Metabolic pathways;ko01200//Carbon metabolism;ko01230//Biosynthesis of amino acids;ko00250//Alanine, aspartate and glutamate metabolism;ko00220//Arginine biosynthesis;ko00910//Nitrogen metabolism	K01948;K01948;K01948;K01948;K01948;K01948	GO:0005737//cytoplasm;GO:0005951//carbamoyl-phosphate synthase complex;GO:0009317//acetyl-CoA carboxylase complex	GO:0003922//GMP synthase (glutamine-hydrolyzing) activity;GO:0003989//acetyl-CoA carboxylase activity;GO:0004049//anthranilate synthase activity;GO:0004075//biotin carboxylase activity;GO:0004088//carbamoyl-phosphate synthase (glutamine-hydrolyzing) activity;GO:0004637//phosphoribosylamine-glycine ligase activity;GO:0004644//phosphoribosylglycinamide formyltransferase activity;GO:0004736//pyruvat…	GO:0000162//tryptophan biosynthetic process;GO:0006094//gluconeogenesis;GO:0006177//GMP biosynthetic process;GO:0006189//'de novo' IMP biosynthetic process;GO:0006633//fatty acid biosynthetic process;GO:0009152//purine ribonucleotide biosynthetic process;GO:0009220//pyrimidine ribonucleotide biosynthetic process;GO:0009252//peptidoglycan biosynthetic process;GO:0019627//urea metabolic process;GO:…
chr15	5541901	5542100	*	0.00405353	0.0502132	20.4169	chr15.g16982	81.878	40.365	-1.02037	1.68039e-07	3.81108e-06	Upstream2kb	TUBA1A	ALK16244.1 tubulin alpha chain [Acanthogobius hasta]	Human Diseases;Human Diseases;Human Diseases;Human Diseases;Human Diseases;Human Diseases;Human Diseases;Human Diseases;Cellular Processes;Cellular Processes;Cellular Processes;Cellular Processes	Neurodegenerative disease;Neurodegenerative disease;Neurodegenerative disease;Neurodegenerative disease;Infectious disease: bacterial;Infectious disease: bacterial;Neurodegenerative disease;Neurodegenerative disease;Cellular community - eukaryotes;Cell growth and death;Transport and catabolism;Cellular community - eukaryotes	ko05022//Pathways of neurodegeneration - multiple diseases;ko05010//Alzheimer disease;ko05014//Amyotrophic lateral sclerosis;ko05016//Huntington disease;ko05130//Pathogenic Escherichia coli infection;ko05132//Salmonella infection;ko05020//Prion disease;ko05012//Parkinson disease;ko04530//Tight junction;ko04210//Apoptosis;ko04145//Phagosome;ko04540//Gap junction	K07374;K07374;K07374;K07374;K07374;K07374;K07374;K07374;K07374;K07374;K07374;K07374	-	GO:0003924//GTPase activity	GO:0000910//cytokinesis
chr15	13370701	13370900	*	0.000560434	0.0143097	22.1917	chr15.g17322	9.5995	0.657	-3.86899	6.87852e-17	5.7319e-15	Upstream2kb	ACOD1	XP_008326623.1 cis-aconitate decarboxylase isoform X1 [Cynoglossus semilaevis]	Metabolism;Metabolism	Global and overview maps;Carbohydrate metabolism	ko01100//Metabolic pathways;ko00660//C5-Branched dibasic acid metabolism	K17724;K17724	GO:0005575//cellular_component;GO:0005622//intracellular anatomical structure;GO:0005737//cytoplasm;GO:0005739//mitochondrion;GO:0043226//organelle;GO:0043227//membrane-bounded organelle;GO:0043229//intracellular organelle;GO:0043231//intracellular membrane-bounded organelle	GO:0003674//molecular_function;GO:0003824//catalytic activity;GO:0016829//lyase activity;GO:0016830//carbon-carbon lyase activity;GO:0016831//carboxy-lyase activity;GO:0016835//carbon-oxygen lyase activity;GO:0016836//hydro-lyase activity;GO:0047547//2-methylcitrate dehydratase activity;GO:0047613//aconitate decarboxylase activity	GO:0000003//reproduction;GO:0001817//regulation of cytokine production;GO:0001818//negative regulation of cytokine production;GO:0002237//response to molecule of bacterial origin;GO:0002376//immune system process;GO:0002507//tolerance induction;GO:0002520//immune system development;GO:0002682//regulation of immune system process;GO:0002683//negative regulation of immune system process;GO:0002684/…
chr15	16589901	16590100	*	5.1892e-05	0.00291112	20.1416	chr15.g17475	0.4945	1.355	1.45425	0.00236811	0.0178846	Upstream2kb	GJB6	XP_008326669.1 gap junction beta-2 protein-like [Cynoglossus semilaevis]	-	-	-	-	GO:0005575//cellular_component;GO:0005886//plasma membrane;GO:0005911//cell-cell junction;GO:0005921//gap junction;GO:0005922//connexin complex;GO:0016020//membrane;GO:0016021//integral component of membrane;GO:0030054//cell junction;GO:0031224//intrinsic component of membrane;GO:0032991//protein-containing complex;GO:0071944//cell periphery;GO:0098796//membrane protein complex;GO:0098797//plasma…	-	GO:0003008//system process;GO:0007154//cell communication;GO:0007600//sensory perception;GO:0007605//sensory perception of sound;GO:0008150//biological_process;GO:0009987//cellular process;GO:0032501//multicellular organismal process;GO:0050877//nervous system process;GO:0050954//sensory perception of mechanical stimulus
chr15	18363001	18363200	*	2.30026e-16	8.37583e-13	23.6611	chr15.g17567	17.6985	81.0675	2.1955	4.54138e-31	1.14567e-28	Upstream2kb	mao	XP_024919440.1 amine oxidase [flavin-containing] isoform X2 [Cynoglossus semilaevis]	Metabolism;Human Diseases;Human Diseases;Organismal Systems;Organismal Systems;Human Diseases;Human Diseases;Metabolism;Metabolism;Metabolism;Metabolism;Metabolism;Metabolism;Metabolism	Global and overview maps;Neurodegenerative disease;Substance dependence;Nervous system;Nervous system;Substance dependence;Substance dependence;Amino acid metabolism;Amino acid metabolism;Amino acid metabolism;Amino acid metabolism;Xenobiotics biodegradation and metabolism;Amino acid metabolism;Amino acid metabolism	ko01100//Metabolic pathways;ko05012//Parkinson disease;ko05034//Alcoholism;ko04728//Dopaminergic synapse;ko04726//Serotonergic synapse;ko05031//Amphetamine addiction;ko05030//Cocaine addiction;ko00330//Arginine and proline metabolism;ko00260//Glycine, serine and threonine metabolism;ko00380//Tryptophan metabolism;ko00350//Tyrosine metabolism;ko00982//Drug metabolism - cytochrome P450;ko00340//His…	K00274;K00274;K00274;K00274;K00274;K00274;K00274;K00274;K00274;K00274;K00274;K00274;K00274;K00274	GO:0005575//cellular_component;GO:0005622//intracellular anatomical structure;GO:0005737//cytoplasm;GO:0005739//mitochondrion;GO:0005740//mitochondrial envelope;GO:0005741//mitochondrial outer membrane;GO:0009331//glycerol-3-phosphate dehydrogenase complex;GO:0009342//glutamate synthase complex (NADPH);GO:0016020//membrane;GO:0016021//integral component of membrane;GO:0019867//outer membrane;GO:0…	GO:0003674//molecular_function;GO:0003824//catalytic activity;GO:0004148//dihydrolipoyl dehydrogenase activity;GO:0004362//glutathione-disulfide reductase (NADPH) activity;GO:0004368//glycerol-3-phosphate dehydrogenase (quinone) activity;GO:0004499//N,N-dimethylaniline monooxygenase activity;GO:0004729//oxygen-dependent protoporphyrinogen oxidase activity;GO:0004791//thioredoxin-disulfide reducta…	GO:0001505//regulation of neurotransmitter levels;GO:0006071//glycerol metabolic process;GO:0006096//glycolytic process;GO:0006537//glutamate biosynthetic process;GO:0006576//cellular biogenic amine metabolic process;GO:0006584//catecholamine metabolic process;GO:0006725//cellular aromatic compound metabolic process;GO:0006744//ubiquinone biosynthetic process;GO:0006779//porphyrin-containing comp…
chr15	18363701	18363900	*	1.09471e-10	1.0357e-07	20.8474	chr15.g17567	17.6985	81.0675	2.1955	4.54138e-31	1.14567e-28	Upstream2kb	mao	XP_024919440.1 amine oxidase [flavin-containing] isoform X2 [Cynoglossus semilaevis]	Metabolism;Human Diseases;Human Diseases;Organismal Systems;Organismal Systems;Human Diseases;Human Diseases;Metabolism;Metabolism;Metabolism;Metabolism;Metabolism;Metabolism;Metabolism	Global and overview maps;Neurodegenerative disease;Substance dependence;Nervous system;Nervous system;Substance dependence;Substance dependence;Amino acid metabolism;Amino acid metabolism;Amino acid metabolism;Amino acid metabolism;Xenobiotics biodegradation and metabolism;Amino acid metabolism;Amino acid metabolism	ko01100//Metabolic pathways;ko05012//Parkinson disease;ko05034//Alcoholism;ko04728//Dopaminergic synapse;ko04726//Serotonergic synapse;ko05031//Amphetamine addiction;ko05030//Cocaine addiction;ko00330//Arginine and proline metabolism;ko00260//Glycine, serine and threonine metabolism;ko00380//Tryptophan metabolism;ko00350//Tyrosine metabolism;ko00982//Drug metabolism - cytochrome P450;ko00340//His…	K00274;K00274;K00274;K00274;K00274;K00274;K00274;K00274;K00274;K00274;K00274;K00274;K00274;K00274	GO:0005575//cellular_component;GO:0005622//intracellular anatomical structure;GO:0005737//cytoplasm;GO:0005739//mitochondrion;GO:0005740//mitochondrial envelope;GO:0005741//mitochondrial outer membrane;GO:0009331//glycerol-3-phosphate dehydrogenase complex;GO:0009342//glutamate synthase complex (NADPH);GO:0016020//membrane;GO:0016021//integral component of membrane;GO:0019867//outer membrane;GO:0…	GO:0003674//molecular_function;GO:0003824//catalytic activity;GO:0004148//dihydrolipoyl dehydrogenase activity;GO:0004362//glutathione-disulfide reductase (NADPH) activity;GO:0004368//glycerol-3-phosphate dehydrogenase (quinone) activity;GO:0004499//N,N-dimethylaniline monooxygenase activity;GO:0004729//oxygen-dependent protoporphyrinogen oxidase activity;GO:0004791//thioredoxin-disulfide reducta…	GO:0001505//regulation of neurotransmitter levels;GO:0006071//glycerol metabolic process;GO:0006096//glycolytic process;GO:0006537//glutamate biosynthetic process;GO:0006576//cellular biogenic amine metabolic process;GO:0006584//catecholamine metabolic process;GO:0006725//cellular aromatic compound metabolic process;GO:0006744//ubiquinone biosynthetic process;GO:0006779//porphyrin-containing comp…
chr15	18363801	18364000	*	1.16978e-07	3.30189e-05	23.7779	chr15.g17567	17.6985	81.0675	2.1955	4.54138e-31	1.14567e-28	Upstream2kb	mao	XP_024919440.1 amine oxidase [flavin-containing] isoform X2 [Cynoglossus semilaevis]	Metabolism;Human Diseases;Human Diseases;Organismal Systems;Organismal Systems;Human Diseases;Human Diseases;Metabolism;Metabolism;Metabolism;Metabolism;Metabolism;Metabolism;Metabolism	Global and overview maps;Neurodegenerative disease;Substance dependence;Nervous system;Nervous system;Substance dependence;Substance dependence;Amino acid metabolism;Amino acid metabolism;Amino acid metabolism;Amino acid metabolism;Xenobiotics biodegradation and metabolism;Amino acid metabolism;Amino acid metabolism	ko01100//Metabolic pathways;ko05012//Parkinson disease;ko05034//Alcoholism;ko04728//Dopaminergic synapse;ko04726//Serotonergic synapse;ko05031//Amphetamine addiction;ko05030//Cocaine addiction;ko00330//Arginine and proline metabolism;ko00260//Glycine, serine and threonine metabolism;ko00380//Tryptophan metabolism;ko00350//Tyrosine metabolism;ko00982//Drug metabolism - cytochrome P450;ko00340//His…	K00274;K00274;K00274;K00274;K00274;K00274;K00274;K00274;K00274;K00274;K00274;K00274;K00274;K00274	GO:0005575//cellular_component;GO:0005622//intracellular anatomical structure;GO:0005737//cytoplasm;GO:0005739//mitochondrion;GO:0005740//mitochondrial envelope;GO:0005741//mitochondrial outer membrane;GO:0009331//glycerol-3-phosphate dehydrogenase complex;GO:0009342//glutamate synthase complex (NADPH);GO:0016020//membrane;GO:0016021//integral component of membrane;GO:0019867//outer membrane;GO:0…	GO:0003674//molecular_function;GO:0003824//catalytic activity;GO:0004148//dihydrolipoyl dehydrogenase activity;GO:0004362//glutathione-disulfide reductase (NADPH) activity;GO:0004368//glycerol-3-phosphate dehydrogenase (quinone) activity;GO:0004499//N,N-dimethylaniline monooxygenase activity;GO:0004729//oxygen-dependent protoporphyrinogen oxidase activity;GO:0004791//thioredoxin-disulfide reducta…	GO:0001505//regulation of neurotransmitter levels;GO:0006071//glycerol metabolic process;GO:0006096//glycolytic process;GO:0006537//glutamate biosynthetic process;GO:0006576//cellular biogenic amine metabolic process;GO:0006584//catecholamine metabolic process;GO:0006725//cellular aromatic compound metabolic process;GO:0006744//ubiquinone biosynthetic process;GO:0006779//porphyrin-containing comp…
chr15	18363901	18364100	*	2.55042e-08	9.8732e-06	23.5294	chr15.g17567	17.6985	81.0675	2.1955	4.54138e-31	1.14567e-28	Upstream2kb	mao	XP_024919440.1 amine oxidase [flavin-containing] isoform X2 [Cynoglossus semilaevis]	Metabolism;Human Diseases;Human Diseases;Organismal Systems;Organismal Systems;Human Diseases;Human Diseases;Metabolism;Metabolism;Metabolism;Metabolism;Metabolism;Metabolism;Metabolism	Global and overview maps;Neurodegenerative disease;Substance dependence;Nervous system;Nervous system;Substance dependence;Substance dependence;Amino acid metabolism;Amino acid metabolism;Amino acid metabolism;Amino acid metabolism;Xenobiotics biodegradation and metabolism;Amino acid metabolism;Amino acid metabolism	ko01100//Metabolic pathways;ko05012//Parkinson disease;ko05034//Alcoholism;ko04728//Dopaminergic synapse;ko04726//Serotonergic synapse;ko05031//Amphetamine addiction;ko05030//Cocaine addiction;ko00330//Arginine and proline metabolism;ko00260//Glycine, serine and threonine metabolism;ko00380//Tryptophan metabolism;ko00350//Tyrosine metabolism;ko00982//Drug metabolism - cytochrome P450;ko00340//His…	K00274;K00274;K00274;K00274;K00274;K00274;K00274;K00274;K00274;K00274;K00274;K00274;K00274;K00274	GO:0005575//cellular_component;GO:0005622//intracellular anatomical structure;GO:0005737//cytoplasm;GO:0005739//mitochondrion;GO:0005740//mitochondrial envelope;GO:0005741//mitochondrial outer membrane;GO:0009331//glycerol-3-phosphate dehydrogenase complex;GO:0009342//glutamate synthase complex (NADPH);GO:0016020//membrane;GO:0016021//integral component of membrane;GO:0019867//outer membrane;GO:0…	GO:0003674//molecular_function;GO:0003824//catalytic activity;GO:0004148//dihydrolipoyl dehydrogenase activity;GO:0004362//glutathione-disulfide reductase (NADPH) activity;GO:0004368//glycerol-3-phosphate dehydrogenase (quinone) activity;GO:0004499//N,N-dimethylaniline monooxygenase activity;GO:0004729//oxygen-dependent protoporphyrinogen oxidase activity;GO:0004791//thioredoxin-disulfide reducta…	GO:0001505//regulation of neurotransmitter levels;GO:0006071//glycerol metabolic process;GO:0006096//glycolytic process;GO:0006537//glutamate biosynthetic process;GO:0006576//cellular biogenic amine metabolic process;GO:0006584//catecholamine metabolic process;GO:0006725//cellular aromatic compound metabolic process;GO:0006744//ubiquinone biosynthetic process;GO:0006779//porphyrin-containing comp…
chr16	5748401	5748600	*	0.00167399	0.0288427	-20.565	chr16.g17772	11.964	2.629	-2.18611	2.6833e-13	1.57374e-11	Upstream2kb	DHX58	XP_008327470.1 probable ATP-dependent RNA helicase DHX58 [Cynoglossus semilaevis]	Organismal Systems	Immune system	ko04622//RIG-I-like receptor signaling pathway	K12649	GO:0005575//cellular_component;GO:0005622//intracellular anatomical structure;GO:0005737//cytoplasm;GO:0009380//excinuclease repair complex;GO:0019812//type I site-specific deoxyribonuclease complex	GO:0000166//nucleotide binding;GO:0003674//molecular_function;GO:0003676//nucleic acid binding;GO:0003677//DNA binding;GO:0003690//double-stranded DNA binding;GO:0003723//RNA binding;GO:0003725//double-stranded RNA binding;GO:0003727//single-stranded RNA binding;GO:0003824//catalytic activity;GO:0004386//helicase activity;GO:0005488//binding;GO:0005515//protein binding;GO:0005524//ATP binding;GO:…	GO:0001817//regulation of cytokine production;GO:0001818//negative regulation of cytokine production;GO:0001819//positive regulation of cytokine production;GO:0002252//immune effector process;GO:0002376//immune system process;GO:0002682//regulation of immune system process;GO:0002683//negative regulation of immune system process;GO:0002684//positive regulation of immune system process;GO:0002697/…
chr16	9261801	9262000	*	9.964e-05	0.00454977	21.8105	chr16.g17954	5.333	20.6865	1.95567	3.93899e-08	1.02894e-06	Upstream2kb	tmed1	XP_008327657.1 transmembrane emp24 domain-containing protein 1 [Cynoglossus semilaevis]	-	-	-	-	-	-	-
chr16	10362101	10362300	*	1.63205e-10	1.46778e-07	20.7382	chr16.g18030	4.9035	17.924	1.87001	1.14449e-08	3.32445e-07	Upstream2kb	SOCS3	XP_008327772.1 suppressor of cytokine signaling 3 [Cynoglossus semilaevis]	Human Diseases;Organismal Systems;Human Diseases;Human Diseases;Human Diseases;Human Diseases;Organismal Systems;Genetic Information Processing;Environmental Information Processing;Environmental Information Processing;Organismal Systems;Organismal Systems;Organismal Systems;Human Diseases	Infectious disease: viral;Endocrine system;Infectious disease: viral;Endocrine and metabolic disease;Infectious disease: viral;Endocrine and metabolic disease;Endocrine system;Folding, sorting and degradation;Signal transduction;Signal transduction;Development and regeneration;Endocrine system;Endocrine system;Endocrine and metabolic disease	ko05168//Herpes simplex virus 1 infection;ko04910//Insulin signaling pathway;ko05160//Hepatitis C;ko04932//Non-alcoholic fatty liver disease;ko05164//Influenza A;ko04931//Insulin resistance;ko04935//Growth hormone synthesis, secretion and action;ko04120//Ubiquitin mediated proteolysis;ko04630//JAK-STAT signaling pathway;ko04668//TNF signaling pathway;ko04380//Osteoclast differentiation;ko04917//P…	K04696;K04696;K04696;K04696;K04696;K04696;K04696;K04696;K04696;K04696;K04696;K04696;K04696;K04696	GO:0005575//cellular_component;GO:0005622//intracellular anatomical structure;GO:0005737//cytoplasm;GO:0005829//cytosol	GO:0001784//phosphotyrosine residue binding;GO:0003674//molecular_function;GO:0004857//enzyme inhibitor activity;GO:0004860//protein kinase inhibitor activity;GO:0005488//binding;GO:0005515//protein binding;GO:0019207//kinase regulator activity;GO:0019210//kinase inhibitor activity;GO:0019887//protein kinase regulator activity;GO:0030234//enzyme regulator activity;GO:0045309//protein phosphorylat…	GO:0000003//reproduction;GO:0001558//regulation of cell growth;GO:0001568//blood vessel development;GO:0001666//response to hypoxia;GO:0001701//in utero embryonic development;GO:0001763//morphogenesis of a branching structure;GO:0001890//placenta development;GO:0001892//embryonic placenta development;GO:0001932//regulation of protein phosphorylation;GO:0001933//negative regulation of protein phos…
chr16	12142001	12142200	*	0.000205027	0.00737373	-22.8331	chr16.g18132	0.509	2.6485	2.37944	1.90178e-06	3.48143e-05	Upstream2kb	TEX2	XP_008328143.1 testis-expressed protein 2-like isoform X1 [Cynoglossus semilaevis]	-	-	-	-	-	-	-
chr16	17193701	17193900	*	7.41397e-05	0.0037195	24.9407	chr16.g18556	181.482	83.409	-1.12155	5.95083e-11	2.55456e-09	Upstream2kb	arpc1a-a	XP_024920344.1 actin-related protein 2/3 complex subunit 1A-like [Cynoglossus semilaevis]	Cellular Processes;Human Diseases;Human Diseases;Human Diseases;Cellular Processes;Cellular Processes;Human Diseases;Organismal Systems;Human Diseases	Transport and catabolism;Infectious disease: bacterial;Infectious disease: bacterial;Infectious disease: bacterial;Cell motility;Cellular community - eukaryotes;Infectious disease: bacterial;Immune system;Infectious disease: bacterial	ko04144//Endocytosis;ko05130//Pathogenic Escherichia coli infection;ko05131//Shigellosis;ko05132//Salmonella infection;ko04810//Regulation of actin cytoskeleton;ko04530//Tight junction;ko05135//Yersinia infection;ko04666//Fc gamma R-mediated phagocytosis;ko05100//Bacterial invasion of epithelial cells	K05757;K05757;K05757;K05757;K05757;K05757;K05757;K05757;K05757	-	GO:0005515//protein binding	-
chr16	18249201	18249400	*	4.48369e-05	0.00263214	20.5745	chr16.g18650	6.504	2.117	-1.61931	3.8132e-08	9.97499e-07	Upstream2kb	rarab	XP_008328834.1 retinoic acid receptor alpha-B-like [Cynoglossus semilaevis]	Human Diseases;Human Diseases;Organismal Systems;Organismal Systems;Human Diseases	Cancer: overview;Cancer: overview;Endocrine system;Immune system;Cancer: specific types	ko05200//Pathways in cancer;ko05202//Transcriptional misregulation in cancer;ko04915//Estrogen signaling pathway;ko04659//Th17 cell differentiation;ko05221//Acute myeloid leukemia	K08527;K08527;K08527;K08527;K08527	GO:0000228//nuclear chromosome;GO:0000785//chromatin;GO:0005575//cellular_component;GO:0005622//intracellular anatomical structure;GO:0005634//nucleus;GO:0005654//nucleoplasm;GO:0005694//chromosome;GO:0005737//cytoplasm;GO:0005829//cytosol;GO:0005856//cytoskeleton;GO:0009986//cell surface;GO:0015629//actin cytoskeleton;GO:0030425//dendrite;GO:0031974//membrane-enclosed lumen;GO:0031981//nuclear l…	GO:0000900//translation repressor activity, mRNA regulatory element binding;GO:0000976//transcription cis-regulatory region binding;GO:0000977//RNA polymerase II transcription regulatory region sequence-specific DNA binding;GO:0000978//RNA polymerase II cis-regulatory region sequence-specific DNA binding;GO:0000981//DNA-binding transcription factor activity, RNA polymerase II-specific;GO:0000987/…	GO:0000003//reproduction;GO:0000122//negative regulation of transcription by RNA polymerase II;GO:0001101//response to acid chemical;GO:0001501//skeletal system development;GO:0001654//eye development;GO:0001655//urogenital system development;GO:0001657//ureteric bud development;GO:0001817//regulation of cytokine production;GO:0001818//negative regulation of cytokine production;GO:0001819//positi…
chr17	1061501	1061700	*	1.20082e-06	0.000194207	-21.1348	chr17.g18941	47.0375	21.4785	-1.13092	7.4526e-06	0.000117708	Upstream2kb	tubb	XP_026155572.1 tubulin beta chain-like [Mastacembelus armatus]	Human Diseases;Human Diseases;Human Diseases;Human Diseases;Human Diseases;Human Diseases;Human Diseases;Human Diseases;Cellular Processes;Cellular Processes	Neurodegenerative disease;Neurodegenerative disease;Neurodegenerative disease;Neurodegenerative disease;Infectious disease: bacterial;Infectious disease: bacterial;Neurodegenerative disease;Neurodegenerative disease;Transport and catabolism;Cellular community - eukaryotes	ko05022//Pathways of neurodegeneration - multiple diseases;ko05010//Alzheimer disease;ko05014//Amyotrophic lateral sclerosis;ko05016//Huntington disease;ko05130//Pathogenic Escherichia coli infection;ko05132//Salmonella infection;ko05020//Prion disease;ko05012//Parkinson disease;ko04145//Phagosome;ko04540//Gap junction	K07375;K07375;K07375;K07375;K07375;K07375;K07375;K07375;K07375;K07375	GO:0000323//lytic vacuole;GO:0005575//cellular_component;GO:0005576//extracellular region;GO:0005622//intracellular anatomical structure;GO:0005634//nucleus;GO:0005635//nuclear envelope;GO:0005641//nuclear envelope lumen;GO:0005737//cytoplasm;GO:0005764//lysosome;GO:0005766//primary lysosome;GO:0005773//vacuole;GO:0005775//vacuolar lumen;GO:0005829//cytosol;GO:0005856//cytoskeleton;GO:0005874//mi…	GO:0000166//nucleotide binding;GO:0001882//nucleoside binding;GO:0001883//purine nucleoside binding;GO:0003674//molecular_function;GO:0003824//catalytic activity;GO:0003924//GTPase activity;GO:0005102//signaling receptor binding;GO:0005198//structural molecule activity;GO:0005200//structural constituent of cytoskeleton;GO:0005488//binding;GO:0005515//protein binding;GO:0005525//GTP binding;GO:001…	GO:0000086//G2/M transition of mitotic cell cycle;GO:0000226//microtubule cytoskeleton organization;GO:0000278//mitotic cell cycle;GO:0000910//cytokinesis;GO:0001775//cell activation;GO:0001906//cell killing;GO:0001909//leukocyte mediated cytotoxicity;GO:0002228//natural killer cell mediated immunity;GO:0002252//immune effector process;GO:0002263//cell activation involved in immune response;GO:00…
chr17	1061601	1061800	*	4.68886e-07	9.61001e-05	-21.8267	chr17.g18941	47.0375	21.4785	-1.13092	7.4526e-06	0.000117708	Upstream2kb	tubb	XP_026155572.1 tubulin beta chain-like [Mastacembelus armatus]	Human Diseases;Human Diseases;Human Diseases;Human Diseases;Human Diseases;Human Diseases;Human Diseases;Human Diseases;Cellular Processes;Cellular Processes	Neurodegenerative disease;Neurodegenerative disease;Neurodegenerative disease;Neurodegenerative disease;Infectious disease: bacterial;Infectious disease: bacterial;Neurodegenerative disease;Neurodegenerative disease;Transport and catabolism;Cellular community - eukaryotes	ko05022//Pathways of neurodegeneration - multiple diseases;ko05010//Alzheimer disease;ko05014//Amyotrophic lateral sclerosis;ko05016//Huntington disease;ko05130//Pathogenic Escherichia coli infection;ko05132//Salmonella infection;ko05020//Prion disease;ko05012//Parkinson disease;ko04145//Phagosome;ko04540//Gap junction	K07375;K07375;K07375;K07375;K07375;K07375;K07375;K07375;K07375;K07375	GO:0000323//lytic vacuole;GO:0005575//cellular_component;GO:0005576//extracellular region;GO:0005622//intracellular anatomical structure;GO:0005634//nucleus;GO:0005635//nuclear envelope;GO:0005641//nuclear envelope lumen;GO:0005737//cytoplasm;GO:0005764//lysosome;GO:0005766//primary lysosome;GO:0005773//vacuole;GO:0005775//vacuolar lumen;GO:0005829//cytosol;GO:0005856//cytoskeleton;GO:0005874//mi…	GO:0000166//nucleotide binding;GO:0001882//nucleoside binding;GO:0001883//purine nucleoside binding;GO:0003674//molecular_function;GO:0003824//catalytic activity;GO:0003924//GTPase activity;GO:0005102//signaling receptor binding;GO:0005198//structural molecule activity;GO:0005200//structural constituent of cytoskeleton;GO:0005488//binding;GO:0005515//protein binding;GO:0005525//GTP binding;GO:001…	GO:0000086//G2/M transition of mitotic cell cycle;GO:0000226//microtubule cytoskeleton organization;GO:0000278//mitotic cell cycle;GO:0000910//cytokinesis;GO:0001775//cell activation;GO:0001906//cell killing;GO:0001909//leukocyte mediated cytotoxicity;GO:0002228//natural killer cell mediated immunity;GO:0002252//immune effector process;GO:0002263//cell activation involved in immune response;GO:00…
chr17	2520801	2521000	*	1.35543e-06	0.000212411	24.7803	chr17.g19061	5.176	1.548	-1.74143	1.01889e-06	1.97514e-05	Upstream2kb	Nedd9	XP_008329386.1 enhancer of filamentation 1 isoform X1 [Cynoglossus semilaevis]	-	-	-	-	GO:0000922//spindle pole;GO:0005575//cellular_component;GO:0005622//intracellular anatomical structure;GO:0005634//nucleus;GO:0005654//nucleoplasm;GO:0005737//cytoplasm;GO:0005794//Golgi apparatus;GO:0005819//spindle;GO:0005829//cytosol;GO:0005856//cytoskeleton;GO:0005886//plasma membrane;GO:0005912//adherens junction;GO:0005925//focal adhesion;GO:0005938//cell cortex;GO:0012505//endomembrane sys…	GO:0004435//phosphatidylinositol phospholipase C activity;GO:0005509//calcium ion binding;GO:0005515//protein binding	GO:0006996//organelle organization;GO:0007010//cytoskeleton organization;GO:0007015//actin filament organization;GO:0007049//cell cycle;GO:0007154//cell communication;GO:0007155//cell adhesion;GO:0007165//signal transduction;GO:0007166//cell surface receptor signaling pathway;GO:0007229//integrin-mediated signaling pathway;GO:0008150//biological_process;GO:0009987//cellular process;GO:0016042//li…
chr17	6998901	6999100	*	2.07664e-05	0.00153864	-20.9535	chr17.g19303	8.3675	3.932	-1.08953	4.59419e-07	9.54928e-06	Upstream2kb	ZBTB10	XP_008329909.1 zinc finger and BTB domain-containing protein 10 isoform X1 [Cynoglossus semilaevis]	-	-	-	-	GO:0005575//cellular_component;GO:0005622//intracellular anatomical structure;GO:0005634//nucleus;GO:0005654//nucleoplasm;GO:0031974//membrane-enclosed lumen;GO:0031981//nuclear lumen;GO:0043226//organelle;GO:0043227//membrane-bounded organelle;GO:0043229//intracellular organelle;GO:0043231//intracellular membrane-bounded organelle;GO:0043233//organelle lumen;GO:0070013//intracellular organelle l…	GO:0000976//transcription cis-regulatory region binding;GO:0000977//RNA polymerase II transcription regulatory region sequence-specific DNA binding;GO:0000981//DNA-binding transcription factor activity, RNA polymerase II-specific;GO:0001067//transcription regulatory region nucleic acid binding;GO:0001227//DNA-binding transcription repressor activity, RNA polymerase II-specific;GO:0003674//molecul…	GO:0000122//negative regulation of transcription by RNA polymerase II;GO:0006139//nucleobase-containing compound metabolic process;GO:0006351//transcription, DNA-templated;GO:0006355//regulation of transcription, DNA-templated;GO:0006357//regulation of transcription by RNA polymerase II;GO:0006725//cellular aromatic compound metabolic process;GO:0006807//nitrogen compound metabolic process;GO:000…
chr17	6999001	6999200	*	0.000328624	0.0101001	-20.6784	chr17.g19303	8.3675	3.932	-1.08953	4.59419e-07	9.54928e-06	Upstream2kb	ZBTB10	XP_008329909.1 zinc finger and BTB domain-containing protein 10 isoform X1 [Cynoglossus semilaevis]	-	-	-	-	GO:0005575//cellular_component;GO:0005622//intracellular anatomical structure;GO:0005634//nucleus;GO:0005654//nucleoplasm;GO:0031974//membrane-enclosed lumen;GO:0031981//nuclear lumen;GO:0043226//organelle;GO:0043227//membrane-bounded organelle;GO:0043229//intracellular organelle;GO:0043231//intracellular membrane-bounded organelle;GO:0043233//organelle lumen;GO:0070013//intracellular organelle l…	GO:0000976//transcription cis-regulatory region binding;GO:0000977//RNA polymerase II transcription regulatory region sequence-specific DNA binding;GO:0000981//DNA-binding transcription factor activity, RNA polymerase II-specific;GO:0001067//transcription regulatory region nucleic acid binding;GO:0001227//DNA-binding transcription repressor activity, RNA polymerase II-specific;GO:0003674//molecul…	GO:0000122//negative regulation of transcription by RNA polymerase II;GO:0006139//nucleobase-containing compound metabolic process;GO:0006351//transcription, DNA-templated;GO:0006355//regulation of transcription, DNA-templated;GO:0006357//regulation of transcription by RNA polymerase II;GO:0006725//cellular aromatic compound metabolic process;GO:0006807//nitrogen compound metabolic process;GO:000…
chr18	1790401	1790600	*	0.000780667	0.0177306	22.0633	chr18.g19897	2.729	0.9155	-1.57574	0.000776222	0.00697993	Upstream2kb	MCM6	XP_043872354.1 DNA replication licensing factor MCM6 [Solea senegalensis]	Cellular Processes;Genetic Information Processing	Cell growth and death;Replication and repair	ko04110//Cell cycle;ko03030//DNA replication	K02542;K02542	GO:0000228//nuclear chromosome;GO:0000785//chromatin;GO:0005575//cellular_component;GO:0005622//intracellular anatomical structure;GO:0005634//nucleus;GO:0005654//nucleoplasm;GO:0005656//nuclear pre-replicative complex;GO:0005657//replication fork;GO:0005694//chromosome;GO:0005737//cytoplasm;GO:0031261//DNA replication preinitiation complex;GO:0031298//replication fork protection complex;GO:00319…	GO:0000166//nucleotide binding;GO:0003674//molecular_function;GO:0003676//nucleic acid binding;GO:0003677//DNA binding;GO:0003678//DNA helicase activity;GO:0003688//DNA replication origin binding;GO:0003690//double-stranded DNA binding;GO:0003697//single-stranded DNA binding;GO:0003824//catalytic activity;GO:0004176//ATP-dependent peptidase activity;GO:0004386//helicase activity;GO:0005488//bindi…	GO:0000003//reproduction;GO:0000082//G1/S transition of mitotic cell cycle;GO:0000278//mitotic cell cycle;GO:0000724//double-strand break repair via homologous recombination;GO:0000725//recombinational repair;GO:0000727//double-strand break repair via break-induced replication;GO:0002064//epithelial cell development;GO:0002065//columnar/cuboidal epithelial cell differentiation;GO:0002066//columna…
chr18	1790501	1790700	*	3.12858e-07	7.04088e-05	25.8973	chr18.g19897	2.729	0.9155	-1.57574	0.000776222	0.00697993	Upstream2kb	MCM6	XP_043872354.1 DNA replication licensing factor MCM6 [Solea senegalensis]	Cellular Processes;Genetic Information Processing	Cell growth and death;Replication and repair	ko04110//Cell cycle;ko03030//DNA replication	K02542;K02542	GO:0000228//nuclear chromosome;GO:0000785//chromatin;GO:0005575//cellular_component;GO:0005622//intracellular anatomical structure;GO:0005634//nucleus;GO:0005654//nucleoplasm;GO:0005656//nuclear pre-replicative complex;GO:0005657//replication fork;GO:0005694//chromosome;GO:0005737//cytoplasm;GO:0031261//DNA replication preinitiation complex;GO:0031298//replication fork protection complex;GO:00319…	GO:0000166//nucleotide binding;GO:0003674//molecular_function;GO:0003676//nucleic acid binding;GO:0003677//DNA binding;GO:0003678//DNA helicase activity;GO:0003688//DNA replication origin binding;GO:0003690//double-stranded DNA binding;GO:0003697//single-stranded DNA binding;GO:0003824//catalytic activity;GO:0004176//ATP-dependent peptidase activity;GO:0004386//helicase activity;GO:0005488//bindi…	GO:0000003//reproduction;GO:0000082//G1/S transition of mitotic cell cycle;GO:0000278//mitotic cell cycle;GO:0000724//double-strand break repair via homologous recombination;GO:0000725//recombinational repair;GO:0000727//double-strand break repair via break-induced replication;GO:0002064//epithelial cell development;GO:0002065//columnar/cuboidal epithelial cell differentiation;GO:0002066//columna…
chr18	4007501	4007700	*	4.09952e-05	0.00247178	-21.6927	chr18.g20086	105.934	16.2815	-2.70186	8.92008e-50	7.46692e-47	Upstream2kb	ANGPTL4	XP_008331921.1 angiopoietin-related protein 4 [Cynoglossus semilaevis]	Organismal Systems;Organismal Systems	Endocrine system;Digestive system	ko03320//PPAR signaling pathway;ko04979//Cholesterol metabolism	K08767;K08767	GO:0005575//cellular_component;GO:0005576//extracellular region;GO:0005615//extracellular space	GO:0003674//molecular_function;GO:0004857//enzyme inhibitor activity;GO:0005488//binding;GO:0005515//protein binding;GO:0005524//ATP binding;GO:0030234//enzyme regulator activity;GO:0042802//identical protein binding;GO:0098772//molecular function regulator	GO:0001525//angiogenesis;GO:0001568//blood vessel development;GO:0001666//response to hypoxia;GO:0001944//vasculature development;GO:0006950//response to stress;GO:0007059//chromosome segregation;GO:0007154//cell communication;GO:0007275//multicellular organism development;GO:0008150//biological_process;GO:0009267//cellular response to starvation;GO:0009605//response to external stimulus;GO:00096…
chr18	7178001	7178200	*	2.1074e-05	0.00155423	-23.4127	chr18.g20282	300.014	31.942	-3.23151	1.49236e-77	3.92619e-74	Upstream2kb	AGXT	XP_008332227.1 serine--pyruvate aminotransferase-like [Cynoglossus semilaevis]	Metabolism;Metabolism;Cellular Processes;Metabolism;Metabolism;Metabolism	Global and overview maps;Global and overview maps;Transport and catabolism;Amino acid metabolism;Amino acid metabolism;Carbohydrate metabolism	ko01100//Metabolic pathways;ko01200//Carbon metabolism;ko04146//Peroxisome;ko00260//Glycine, serine and threonine metabolism;ko00250//Alanine, aspartate and glutamate metabolism;ko00630//Glyoxylate and dicarboxylate metabolism	K00830;K00830;K00830;K00830;K00830;K00830	-	GO:0004648//O-phospho-L-serine:2-oxoglutarate aminotransferase activity;GO:0016829//lyase activity;GO:0016831//carboxy-lyase activity;GO:0030170//pyridoxal phosphate binding;GO:0031071//cysteine desulfurase activity	GO:0006564//L-serine biosynthetic process;GO:0016226//iron-sulfur cluster assembly;GO:0019346//transsulfuration;GO:0019752//carboxylic acid metabolic process;GO:0052699//ergothioneine biosynthetic process
chr18	7178101	7178300	*	5.95663e-05	0.00319862	-21.2938	chr18.g20282	300.014	31.942	-3.23151	1.49236e-77	3.92619e-74	Upstream2kb	AGXT	XP_008332227.1 serine--pyruvate aminotransferase-like [Cynoglossus semilaevis]	Metabolism;Metabolism;Cellular Processes;Metabolism;Metabolism;Metabolism	Global and overview maps;Global and overview maps;Transport and catabolism;Amino acid metabolism;Amino acid metabolism;Carbohydrate metabolism	ko01100//Metabolic pathways;ko01200//Carbon metabolism;ko04146//Peroxisome;ko00260//Glycine, serine and threonine metabolism;ko00250//Alanine, aspartate and glutamate metabolism;ko00630//Glyoxylate and dicarboxylate metabolism	K00830;K00830;K00830;K00830;K00830;K00830	-	GO:0004648//O-phospho-L-serine:2-oxoglutarate aminotransferase activity;GO:0016829//lyase activity;GO:0016831//carboxy-lyase activity;GO:0030170//pyridoxal phosphate binding;GO:0031071//cysteine desulfurase activity	GO:0006564//L-serine biosynthetic process;GO:0016226//iron-sulfur cluster assembly;GO:0019346//transsulfuration;GO:0019752//carboxylic acid metabolic process;GO:0052699//ergothioneine biosynthetic process
chr18	13553401	13553600	*	2.22231e-06	0.000306701	-22.3228	chr18.g20577	3.236	1.535	-1.07597	2.65302e-05	0.000368184	Upstream2kb	CHD7	XP_008332903.1 chromodomain-helicase-DNA-binding protein 7 [Cynoglossus semilaevis]	-	-	-	-	GO:0005575//cellular_component;GO:0005622//intracellular anatomical structure;GO:0005634//nucleus;GO:0005654//nucleoplasm;GO:0005730//nucleolus;GO:0031974//membrane-enclosed lumen;GO:0031981//nuclear lumen;GO:0043226//organelle;GO:0043227//membrane-bounded organelle;GO:0043228//non-membrane-bounded organelle;GO:0043229//intracellular organelle;GO:0043231//intracellular membrane-bounded organelle;…	GO:0000166//nucleotide binding;GO:0000976//transcription cis-regulatory region binding;GO:0000977//RNA polymerase II transcription regulatory region sequence-specific DNA binding;GO:0000978//RNA polymerase II cis-regulatory region sequence-specific DNA binding;GO:0000987//cis-regulatory region sequence-specific DNA binding;GO:0001067//transcription regulatory region nucleic acid binding;GO:000367…	GO:0000003//reproduction;GO:0001501//skeletal system development;GO:0001568//blood vessel development;GO:0001654//eye development;GO:0001701//in utero embryonic development;GO:0001775//cell activation;GO:0001944//vasculature development;GO:0001974//blood vessel remodeling;GO:0002376//immune system process;GO:0002520//immune system development;GO:0002521//leukocyte differentiation;GO:0002791//regu…
chr18	13553501	13553700	*	1.41968e-06	0.000220079	-21.4382	chr18.g20577	3.236	1.535	-1.07597	2.65302e-05	0.000368184	Upstream2kb	CHD7	XP_008332903.1 chromodomain-helicase-DNA-binding protein 7 [Cynoglossus semilaevis]	-	-	-	-	GO:0005575//cellular_component;GO:0005622//intracellular anatomical structure;GO:0005634//nucleus;GO:0005654//nucleoplasm;GO:0005730//nucleolus;GO:0031974//membrane-enclosed lumen;GO:0031981//nuclear lumen;GO:0043226//organelle;GO:0043227//membrane-bounded organelle;GO:0043228//non-membrane-bounded organelle;GO:0043229//intracellular organelle;GO:0043231//intracellular membrane-bounded organelle;…	GO:0000166//nucleotide binding;GO:0000976//transcription cis-regulatory region binding;GO:0000977//RNA polymerase II transcription regulatory region sequence-specific DNA binding;GO:0000978//RNA polymerase II cis-regulatory region sequence-specific DNA binding;GO:0000987//cis-regulatory region sequence-specific DNA binding;GO:0001067//transcription regulatory region nucleic acid binding;GO:000367…	GO:0000003//reproduction;GO:0001501//skeletal system development;GO:0001568//blood vessel development;GO:0001654//eye development;GO:0001701//in utero embryonic development;GO:0001775//cell activation;GO:0001944//vasculature development;GO:0001974//blood vessel remodeling;GO:0002376//immune system process;GO:0002520//immune system development;GO:0002521//leukocyte differentiation;GO:0002791//regu…
chr18	16097701	16097900	*	9.04543e-06	0.000852096	31.6546	chr18.g20755	12.12	0.612	-4.30771	6.32182e-17	5.3161e-15	Upstream2kb	GRINA	XP_008333150.1 protein lifeguard 1-like [Cynoglossus semilaevis]	-	-	-	-	-	-	-
chr18	16219201	16219400	*	1.47023e-05	0.0012046	23.7553	chr18.g20770	1.579	0.479	-1.72091	0.00667025	0.041813	Upstream2kb	ARHGAP30	XP_008333176.1 rho GTPase-activating protein 30 [Cynoglossus semilaevis]	-	-	-	-	GO:0005575//cellular_component;GO:0005622//intracellular anatomical structure;GO:0005737//cytoplasm;GO:0005829//cytosol;GO:0031410//cytoplasmic vesicle;GO:0031982//vesicle;GO:0043226//organelle;GO:0043227//membrane-bounded organelle;GO:0043229//intracellular organelle;GO:0043231//intracellular membrane-bounded organelle;GO:0097708//intracellular vesicle	GO:0003674//molecular_function;GO:0005096//GTPase activator activity;GO:0008047//enzyme activator activity;GO:0030234//enzyme regulator activity;GO:0030695//GTPase regulator activity;GO:0060589//nucleoside-triphosphatase regulator activity;GO:0098772//molecular function regulator	GO:0007154//cell communication;GO:0007165//signal transduction;GO:0007264//small GTPase mediated signal transduction;GO:0008150//biological_process;GO:0009966//regulation of signal transduction;GO:0009987//cellular process;GO:0010646//regulation of cell communication;GO:0023051//regulation of signaling;GO:0023052//signaling;GO:0035556//intracellular signal transduction;GO:0043085//positive regula…
chr18	17136401	17136600	*	7.71573e-05	0.00382087	-21.0143	chr18.g20837	3.341	8.484	1.34446	7.12066e-06	0.000113733	Upstream2kb	ASPH	XP_024908218.1 probable serine/threonine-protein kinase kinX [Cynoglossus semilaevis]	Environmental Information Processing;Organismal Systems	Signal transduction;Circulatory system	ko04020//Calcium signaling pathway;ko04260//Cardiac muscle contraction	K00476;K00476	GO:0016020//membrane	-	-
chr18	17754701	17754900	*	3.08965e-05	0.00202979	-20.3896	chr18.g20913	3.8525	0.3975	-3.27677	1.57681e-05	0.000233054	Upstream2kb	Erfe	XP_008335672.1 erythroferrone-like isoform X1 [Cynoglossus semilaevis]	-	-	-	-	-	-	-
chr19	3551101	3551300	*	0.000244743	0.00829766	25.1123	chr19.g21015	3.202	1.3505	-1.24548	0.00783466	0.0476182	Upstream2kb	nrros	XP_008305853.1 negative regulator of reactive oxygen species [Cynoglossus semilaevis]	-	-	-	-	GO:0005575//cellular_component;GO:0005622//intracellular anatomical structure;GO:0005737//cytoplasm;GO:0005783//endoplasmic reticulum;GO:0005789//endoplasmic reticulum membrane;GO:0005886//plasma membrane;GO:0012505//endomembrane system;GO:0016020//membrane;GO:0016021//integral component of membrane;GO:0031224//intrinsic component of membrane;GO:0031984//organelle subcompartment;GO:0042175//nucle…	GO:0005515//protein binding	GO:0002376//immune system process;GO:0006508//proteolysis;GO:0006511//ubiquitin-dependent protein catabolic process;GO:0006801//superoxide metabolic process;GO:0006807//nitrogen compound metabolic process;GO:0006950//response to stress;GO:0006952//defense response;GO:0006954//inflammatory response;GO:0006955//immune response;GO:0008150//biological_process;GO:0008152//metabolic process;GO:0009056/…
chr19	8548201	8548400	*	0.000482197	0.0129693	22.0959	chr19.g21169	6.469	2.885	-1.16497	0.000969454	0.00848548	Upstream2kb	rbck1	XP_008305783.1 ranBP-type and C3HC4-type zinc finger-containing protein 1-like [Cynoglossus semilaevis]	Human Diseases;Cellular Processes;Organismal Systems	Infectious disease: bacterial;Cell growth and death;Immune system	ko05131//Shigellosis;ko04217//Necroptosis;ko04621//NOD-like receptor signaling pathway	K10630;K10630;K10630	GO:0000151//ubiquitin ligase complex;GO:0005575//cellular_component;GO:0005622//intracellular anatomical structure;GO:0032991//protein-containing complex;GO:0071797//LUBAC complex;GO:1902494//catalytic complex;GO:1990234//transferase complex	GO:0003674//molecular_function;GO:0003824//catalytic activity;GO:0004842//ubiquitin-protein transferase activity;GO:0005488//binding;GO:0005515//protein binding;GO:0016740//transferase activity;GO:0019787//ubiquitin-like protein transferase activity;GO:0032182//ubiquitin-like protein binding;GO:0043130//ubiquitin binding;GO:0043167//ion binding;GO:0043169//cation binding;GO:0046872//metal ion bin…	GO:0000209//protein polyubiquitination;GO:0001501//skeletal system development;GO:0002009//morphogenesis of an epithelium;GO:0006464//cellular protein modification process;GO:0006508//proteolysis;GO:0006511//ubiquitin-dependent protein catabolic process;GO:0006807//nitrogen compound metabolic process;GO:0007275//multicellular organism development;GO:0007423//sensory organ development;GO:0008150//…
chr19	10395301	10395500	*	6.28546e-13	1.11547e-09	33.5417	chr19.g21236	6.141	3.069	-1.0007	0.000727524	0.0066033	Upstream2kb	mtfr1	XP_008306012.1 mitochondrial fission regulator 1 isoform X1 [Cynoglossus semilaevis]	-	-	-	-	GO:0005575//cellular_component;GO:0005622//intracellular anatomical structure;GO:0005737//cytoplasm;GO:0005739//mitochondrion;GO:0005829//cytosol;GO:0005886//plasma membrane;GO:0016020//membrane;GO:0043226//organelle;GO:0043227//membrane-bounded organelle;GO:0043229//intracellular organelle;GO:0043231//intracellular membrane-bounded organelle;GO:0071944//cell periphery	-	GO:0000266//mitochondrial fission;GO:0006091//generation of precursor metabolites and energy;GO:0006996//organelle organization;GO:0007005//mitochondrion organization;GO:0008150//biological_process;GO:0008152//metabolic process;GO:0009060//aerobic respiration;GO:0009987//cellular process;GO:0015980//energy derivation by oxidation of organic compounds;GO:0016043//cellular component organization;GO…
chr19	10395401	10395600	*	1.43087e-08	6.22433e-06	26.8398	chr19.g21236	6.141	3.069	-1.0007	0.000727524	0.0066033	Upstream2kb	mtfr1	XP_008306012.1 mitochondrial fission regulator 1 isoform X1 [Cynoglossus semilaevis]	-	-	-	-	GO:0005575//cellular_component;GO:0005622//intracellular anatomical structure;GO:0005737//cytoplasm;GO:0005739//mitochondrion;GO:0005829//cytosol;GO:0005886//plasma membrane;GO:0016020//membrane;GO:0043226//organelle;GO:0043227//membrane-bounded organelle;GO:0043229//intracellular organelle;GO:0043231//intracellular membrane-bounded organelle;GO:0071944//cell periphery	-	GO:0000266//mitochondrial fission;GO:0006091//generation of precursor metabolites and energy;GO:0006996//organelle organization;GO:0007005//mitochondrion organization;GO:0008150//biological_process;GO:0008152//metabolic process;GO:0009060//aerobic respiration;GO:0009987//cellular process;GO:0015980//energy derivation by oxidation of organic compounds;GO:0016043//cellular component organization;GO…
chr19	10721801	10722000	*	3.70461e-08	1.33069e-05	21.9509	chr19.g21255	4.027	1.4065	-1.5176	0.000298015	0.00309371	Upstream2kb	Lnx2	XP_016887253.1 ligand of Numb protein X 2 [Cynoglossus semilaevis]	-	-	-	-	GO:0000109//nucleotide-excision repair complex;GO:0015627//type II protein secretion system complex;GO:0030288//outer membrane-bounded periplasmic space	GO:0003674//molecular_function;GO:0004252//serine-type endopeptidase activity;GO:0005488//binding;GO:0005515//protein binding;GO:0008236//serine-type peptidase activity;GO:0008270//zinc ion binding;GO:0019904//protein domain specific binding;GO:0030165//PDZ domain binding;GO:0043167//ion binding;GO:0043169//cation binding;GO:0045152//antisigma factor binding;GO:0046872//metal ion binding	GO:0006289//nucleotide-excision repair;GO:0006508//proteolysis;GO:0006950//response to stress;GO:0008150//biological_process;GO:0009987//cellular process;GO:0015628//protein secretion by the type II secretion system;GO:0016043//cellular component organization;GO:0022607//cellular component assembly;GO:0043933//protein-containing complex subunit organization;GO:0044085//cellular component biogenes…
chr19	15400501	15400700	*	0.00486524	0.0561772	-20.9774	chr19.g21531	0.448	0.0235	-4.25277	0.00582136	0.0374978	Upstream2kb	LPIN2	XP_008306492.1 phosphatidate phosphatase LPIN2 isoform X1 [Cynoglossus semilaevis]	Metabolism;Environmental Information Processing;Human Diseases;Metabolism;Metabolism	Global and overview maps;Signal transduction;Endocrine and metabolic disease;Lipid metabolism;Lipid metabolism	ko01100//Metabolic pathways;ko04150//mTOR signaling pathway;ko04936//Alcoholic liver disease;ko00564//Glycerophospholipid metabolism;ko00561//Glycerolipid metabolism	K15728;K15728;K15728;K15728;K15728	-	-	-
chr19	15666601	15666800	*	3.42236e-11	3.82683e-08	42.8846	chr19.g21555	1.534	0.696	-1.14014	0.0062311	0.0395969	Upstream2kb	TLR2	XP_008306523.1 toll-like receptor 13 isoform X1 [Cynoglossus semilaevis]	-	-	-	-	-	GO:0005515//protein binding	GO:0007165//signal transduction
chr19	15666701	15666900	*	1.40567e-13	2.85742e-10	43.5358	chr19.g21555	1.534	0.696	-1.14014	0.0062311	0.0395969	Upstream2kb	TLR2	XP_008306523.1 toll-like receptor 13 isoform X1 [Cynoglossus semilaevis]	-	-	-	-	-	GO:0005515//protein binding	GO:0007165//signal transduction
chr20	7849201	7849400	*	0.000106181	0.00474852	23.8446	chr20.g21940	3.018	15.356	2.34714	0.00568145	0.0368319	Upstream2kb	CCN2	XP_008311045.1 connective tissue growth factor [Cynoglossus semilaevis]	Environmental Information Processing;Environmental Information Processing	Signal transduction;Signal transduction	ko04390//Hippo signaling pathway;ko04371//Apelin signaling pathway	K06827;K06827	GO:0005575//cellular_component;GO:0005576//extracellular region;GO:0005615//extracellular space;GO:0005622//intracellular anatomical structure;GO:0005737//cytoplasm;GO:0005794//Golgi apparatus;GO:0005801//cis-Golgi network;GO:0005829//cytosol;GO:0005886//plasma membrane;GO:0005938//cell cortex;GO:0012505//endomembrane system;GO:0016020//membrane;GO:0031012//extracellular matrix;GO:0043226//organe…	GO:0001968//fibronectin binding;GO:0003674//molecular_function;GO:0005102//signaling receptor binding;GO:0005178//integrin binding;GO:0005488//binding;GO:0005515//protein binding;GO:0005520//insulin-like growth factor binding;GO:0005539//glycosaminoglycan binding;GO:0008022//protein C-terminus binding;GO:0008083//growth factor activity;GO:0008201//heparin binding;GO:0019838//growth factor binding…	GO:0001101//response to acid chemical;GO:0001501//skeletal system development;GO:0001502//cartilage condensation;GO:0001503//ossification;GO:0001525//angiogenesis;GO:0001558//regulation of cell growth;GO:0001568//blood vessel development;GO:0001894//tissue homeostasis;GO:0001932//regulation of protein phosphorylation;GO:0001934//positive regulation of protein phosphorylation;GO:0001944//vasculatu…
chr20	9799601	9799800	*	1.01469e-06	0.000171478	22.476	chr20.g22046	66.4615	19.2455	-1.788	3.03053e-19	3.20113e-17	Upstream2kb	ACSS1	KAG7242955.1 hypothetical protein INR49_017646 [Caranx melampygus]	Metabolism;Metabolism;Metabolism;Metabolism;Metabolism;Metabolism	Global and overview maps;Global and overview maps;Carbohydrate metabolism;Carbohydrate metabolism;Carbohydrate metabolism;Carbohydrate metabolism	ko01100//Metabolic pathways;ko01200//Carbon metabolism;ko00010//Glycolysis / Gluconeogenesis;ko00620//Pyruvate metabolism;ko00630//Glyoxylate and dicarboxylate metabolism;ko00640//Propanoate metabolism	K01895;K01895;K01895;K01895;K01895;K01895	GO:0005575//cellular_component;GO:0005576//extracellular region;GO:0005622//intracellular anatomical structure;GO:0005634//nucleus;GO:0005737//cytoplasm;GO:0005739//mitochondrion;GO:0043226//organelle;GO:0043227//membrane-bounded organelle;GO:0043229//intracellular organelle;GO:0043231//intracellular membrane-bounded organelle	GO:0000166//nucleotide binding;GO:0003674//molecular_function;GO:0003677//DNA binding;GO:0003824//catalytic activity;GO:0003987//acetate-CoA ligase activity;GO:0004043//L-aminoadipate-semialdehyde dehydrogenase activity;GO:0005488//binding;GO:0005524//ATP binding;GO:0008668//(2,3-dihydroxybenzoyl)adenylate synthase activity;GO:0008756//o-succinylbenzoate-CoA ligase activity;GO:0016208//AMP bindin…	GO:0006082//organic acid metabolic process;GO:0006083//acetate metabolic process;GO:0006084//acetyl-CoA metabolic process;GO:0006085//acetyl-CoA biosynthetic process;GO:0006139//nucleobase-containing compound metabolic process;GO:0006163//purine nucleotide metabolic process;GO:0006164//purine nucleotide biosynthetic process;GO:0006355//regulation of transcription, DNA-templated;GO:0006637//acyl-C…
chr20	13080201	13080400	*	4.38883e-06	0.000507418	-29.982	chr20.g22230	0.174	1.606	3.20631	0.00170688	0.0136967	Upstream2kb	RSPH3	XP_008311218.1 radial spoke head protein 3 homolog B [Cynoglossus semilaevis]	-	-	-	-	-	-	-
chr20	13080301	13080500	*	1.6768e-09	1.07119e-06	-27.86	chr20.g22230	0.174	1.606	3.20631	0.00170688	0.0136967	Upstream2kb	RSPH3	XP_008311218.1 radial spoke head protein 3 homolog B [Cynoglossus semilaevis]	-	-	-	-	-	-	-
chr20	13364601	13364800	*	7.54443e-10	5.43315e-07	35.2445	chr20.g22247	7.342	3.013	-1.28497	1.03117e-05	0.000158514	Upstream2kb	SLC35B2	XP_008311245.1 adenosine 3'-phospho 5'-phosphosulfate transporter 1 [Cynoglossus semilaevis]	-	-	-	-	GO:0000139//Golgi membrane;GO:0005575//cellular_component;GO:0005622//intracellular anatomical structure;GO:0005737//cytoplasm;GO:0005783//endoplasmic reticulum;GO:0005789//endoplasmic reticulum membrane;GO:0005794//Golgi apparatus;GO:0012505//endomembrane system;GO:0016020//membrane;GO:0016021//integral component of membrane;GO:0030173//integral component of Golgi membrane;GO:0030176//integral c…	GO:0000295//adenine nucleotide transmembrane transporter activity;GO:0003674//molecular_function;GO:0005215//transporter activity;GO:0005338//nucleotide-sugar transmembrane transporter activity;GO:0005346//purine ribonucleotide transmembrane transporter activity;GO:0005459//UDP-galactose transmembrane transporter activity;GO:0005460//UDP-glucose transmembrane transporter activity;GO:0008509//anio…	GO:0000003//reproduction;GO:0003002//regionalization;GO:0003006//developmental process involved in reproduction;GO:0006029//proteoglycan metabolic process;GO:0006082//organic acid metabolic process;GO:0006139//nucleobase-containing compound metabolic process;GO:0006163//purine nucleotide metabolic process;GO:0006164//purine nucleotide biosynthetic process;GO:0006725//cellular aromatic compound me…
chr20	16637801	16638000	*	3.05901e-05	0.00201658	22.3837	chr20.g22459	3.326	0.1995	-4.05933	4.15737e-08	1.07986e-06	Upstream2kb	cyp2k1	XP_008311807.1 cytochrome P450 2K1-like [Cynoglossus semilaevis]	-	-	-	-	-	GO:0005506//iron ion binding;GO:0016705//oxidoreductase activity, acting on paired donors, with incorporation or reduction of molecular oxygen;GO:0020037//heme binding	-
chr20	16637801	16638000	*	3.05901e-05	0.00201658	22.3837	chr20.g22460	1.9355	20.582	3.4106	1.83488e-12	9.59973e-11	Upstream2kb	cyp2k4	XP_008311797.1 cytochrome P450 2K1-like [Cynoglossus semilaevis]	-	-	-	-	-	GO:0005506//iron ion binding;GO:0016705//oxidoreductase activity, acting on paired donors, with incorporation or reduction of molecular oxygen;GO:0020037//heme binding	-
chr20	16637901	16638100	*	6.41137e-06	0.000665778	20.1929	chr20.g22459	3.326	0.1995	-4.05933	4.15737e-08	1.07986e-06	Upstream2kb	cyp2k1	XP_008311807.1 cytochrome P450 2K1-like [Cynoglossus semilaevis]	-	-	-	-	-	GO:0005506//iron ion binding;GO:0016705//oxidoreductase activity, acting on paired donors, with incorporation or reduction of molecular oxygen;GO:0020037//heme binding	-
chr20	16637901	16638100	*	6.41137e-06	0.000665778	20.1929	chr20.g22460	1.9355	20.582	3.4106	1.83488e-12	9.59973e-11	Upstream2kb	cyp2k4	XP_008311797.1 cytochrome P450 2K1-like [Cynoglossus semilaevis]	-	-	-	-	-	GO:0005506//iron ion binding;GO:0016705//oxidoreductase activity, acting on paired donors, with incorporation or reduction of molecular oxygen;GO:0020037//heme binding	-
Z	1874001	1874200	*	1.16185e-06	0.000189637	-20.1465	maker-Z-augustus-gene-18.30	4.4105	2.082	-1.08297	7.24804e-05	0.000889866	Upstream2kb	Ankle2	XP_008334799.1 ankyrin repeat and LEM domain-containing protein 2 [Cynoglossus semilaevis]	-	-	-	-	GO:0005575//cellular_component;GO:0005622//intracellular anatomical structure;GO:0005634//nucleus;GO:0005635//nuclear envelope;GO:0005737//cytoplasm;GO:0005783//endoplasmic reticulum;GO:0005789//endoplasmic reticulum membrane;GO:0012505//endomembrane system;GO:0016020//membrane;GO:0016021//integral component of membrane;GO:0030176//integral component of endoplasmic reticulum membrane;GO:0031090//…	GO:0003674//molecular_function;GO:0005488//binding;GO:0005515//protein binding;GO:0019208//phosphatase regulator activity;GO:0019888//protein phosphatase regulator activity;GO:0019899//enzyme binding;GO:0019902//phosphatase binding;GO:0019903//protein phosphatase binding;GO:0030234//enzyme regulator activity;GO:0051721//protein phosphatase 2A binding;GO:0098772//molecular function regulator	GO:0000278//mitotic cell cycle;GO:0000902//cell morphogenesis;GO:0006996//organelle organization;GO:0006997//nucleus organization;GO:0006998//nuclear envelope organization;GO:0007049//cell cycle;GO:0007084//mitotic nuclear membrane reassembly;GO:0007275//multicellular organism development;GO:0007399//nervous system development;GO:0007417//central nervous system development;GO:0008150//biological_…
Z	1874101	1874300	*	9.22723e-12	1.21688e-08	-25.6278	maker-Z-augustus-gene-18.30	4.4105	2.082	-1.08297	7.24804e-05	0.000889866	Upstream2kb	Ankle2	XP_008334799.1 ankyrin repeat and LEM domain-containing protein 2 [Cynoglossus semilaevis]	-	-	-	-	GO:0005575//cellular_component;GO:0005622//intracellular anatomical structure;GO:0005634//nucleus;GO:0005635//nuclear envelope;GO:0005737//cytoplasm;GO:0005783//endoplasmic reticulum;GO:0005789//endoplasmic reticulum membrane;GO:0012505//endomembrane system;GO:0016020//membrane;GO:0016021//integral component of membrane;GO:0030176//integral component of endoplasmic reticulum membrane;GO:0031090//…	GO:0003674//molecular_function;GO:0005488//binding;GO:0005515//protein binding;GO:0019208//phosphatase regulator activity;GO:0019888//protein phosphatase regulator activity;GO:0019899//enzyme binding;GO:0019902//phosphatase binding;GO:0019903//protein phosphatase binding;GO:0030234//enzyme regulator activity;GO:0051721//protein phosphatase 2A binding;GO:0098772//molecular function regulator	GO:0000278//mitotic cell cycle;GO:0000902//cell morphogenesis;GO:0006996//organelle organization;GO:0006997//nucleus organization;GO:0006998//nuclear envelope organization;GO:0007049//cell cycle;GO:0007084//mitotic nuclear membrane reassembly;GO:0007275//multicellular organism development;GO:0007399//nervous system development;GO:0007417//central nervous system development;GO:0008150//biological_…
Z	1874201	1874400	*	1.28672e-05	0.00109568	-24.3471	maker-Z-augustus-gene-18.30	4.4105	2.082	-1.08297	7.24804e-05	0.000889866	Upstream2kb	Ankle2	XP_008334799.1 ankyrin repeat and LEM domain-containing protein 2 [Cynoglossus semilaevis]	-	-	-	-	GO:0005575//cellular_component;GO:0005622//intracellular anatomical structure;GO:0005634//nucleus;GO:0005635//nuclear envelope;GO:0005737//cytoplasm;GO:0005783//endoplasmic reticulum;GO:0005789//endoplasmic reticulum membrane;GO:0012505//endomembrane system;GO:0016020//membrane;GO:0016021//integral component of membrane;GO:0030176//integral component of endoplasmic reticulum membrane;GO:0031090//…	GO:0003674//molecular_function;GO:0005488//binding;GO:0005515//protein binding;GO:0019208//phosphatase regulator activity;GO:0019888//protein phosphatase regulator activity;GO:0019899//enzyme binding;GO:0019902//phosphatase binding;GO:0019903//protein phosphatase binding;GO:0030234//enzyme regulator activity;GO:0051721//protein phosphatase 2A binding;GO:0098772//molecular function regulator	GO:0000278//mitotic cell cycle;GO:0000902//cell morphogenesis;GO:0006996//organelle organization;GO:0006997//nucleus organization;GO:0006998//nuclear envelope organization;GO:0007049//cell cycle;GO:0007084//mitotic nuclear membrane reassembly;GO:0007275//multicellular organism development;GO:0007399//nervous system development;GO:0007417//central nervous system development;GO:0008150//biological_…
Z	3208501	3208700	*	0.000352558	0.010581	23.4127	maker-Z-augustus-gene-32.4	4756.04	1627.31	-1.54727	3.66707e-23	5.31755e-21	Upstream2kb	C5	XP_008334663.2 complement C5 isoform X1 [Cynoglossus semilaevis]	Environmental Information Processing;Human Diseases;Human Diseases;Human Diseases;Organismal Systems;Human Diseases;Human Diseases;Human Diseases;Organismal Systems;Human Diseases	Signaling molecules and interaction;Neurodegenerative disease;Infectious disease: viral;Infectious disease: viral;Immune system;Endocrine and metabolic disease;Immune disease;Infectious disease: bacterial;Immune system;Infectious disease: bacterial	ko04080//Neuroactive ligand-receptor interaction;ko05020//Prion disease;ko05168//Herpes simplex virus 1 infection;ko05171//Coronavirus disease - COVID-19;ko04613//Neutrophil extracellular trap formation;ko04936//Alcoholic liver disease;ko05322//Systemic lupus erythematosus;ko05133//Pertussis;ko04610//Complement and coagulation cascades;ko05150//Staphylococcus aureus infection	K03994;K03994;K03994;K03994;K03994;K03994;K03994;K03994;K03994;K03994	GO:0005575//cellular_component;GO:0005576//extracellular region;GO:0005579//membrane attack complex;GO:0005615//extracellular space;GO:0005886//plasma membrane;GO:0005887//integral component of plasma membrane;GO:0016020//membrane;GO:0016021//integral component of membrane;GO:0031224//intrinsic component of membrane;GO:0031226//intrinsic component of plasma membrane;GO:0032991//protein-containing…	GO:0001664//G protein-coupled receptor binding;GO:0003674//molecular_function;GO:0004857//enzyme inhibitor activity;GO:0004866//endopeptidase inhibitor activity;GO:0005102//signaling receptor binding;GO:0005125//cytokine activity;GO:0005126//cytokine receptor binding;GO:0005488//binding;GO:0005515//protein binding;GO:0008009//chemokine activity;GO:0030234//enzyme regulator activity;GO:0030414//pe…	GO:0001701//in utero embryonic development;GO:0001817//regulation of cytokine production;GO:0001819//positive regulation of cytokine production;GO:0001932//regulation of protein phosphorylation;GO:0001934//positive regulation of protein phosphorylation;GO:0002250//adaptive immune response;GO:0002252//immune effector process;GO:0002253//activation of immune response;GO:0002376//immune system proce…
Z	3447401	3447600	*	8.02702e-06	0.00078249	30.1966	maker-Z-augustus-gene-34.56	3.2315	0.927	-1.80156	0.000218907	0.00236723	Upstream2kb	fhip2b	XP_008334634.1 protein FAM160B2-like [Cynoglossus semilaevis]	-	-	-	-	-	-	-
Z	10549601	10549800	*	2.65248e-05	0.00182715	21.0043	maker-Z-snap-gene-105.64	18.0845	36.901	1.02891	1.90653e-10	7.51834e-09	Upstream2kb	UGT2A2	XP_029685413.1 uncharacterized protein LOC101071697 [Takifugu rubripes]	Metabolism;Human Diseases;Organismal Systems;Metabolism;Metabolism;Metabolism;Metabolism;Metabolism;Metabolism;Metabolism;Human Diseases;Metabolism	Global and overview maps;Cancer: overview;Digestive system;Xenobiotics biodegradation and metabolism;Metabolism of cofactors and vitamins;Lipid metabolism;Metabolism of cofactors and vitamins;Xenobiotics biodegradation and metabolism;Xenobiotics biodegradation and metabolism;Carbohydrate metabolism;Cancer: overview;Carbohydrate metabolism	ko01100//Metabolic pathways;ko05207//Chemical carcinogenesis - receptor activation;ko04976//Bile secretion;ko00983//Drug metabolism - other enzymes;ko00830//Retinol metabolism;ko00140//Steroid hormone biosynthesis;ko00860//Porphyrin metabolism;ko00980//Metabolism of xenobiotics by cytochrome P450;ko00982//Drug metabolism - cytochrome P450;ko00040//Pentose and glucuronate interconversions;ko05204/…	K00699;K00699;K00699;K00699;K00699;K00699;K00699;K00699;K00699;K00699;K00699;K00699	-	GO:0003824//catalytic activity;GO:0008194//UDP-glycosyltransferase activity;GO:0016706//2-oxoglutarate-dependent dioxygenase activity;GO:0016758//hexosyltransferase activity;GO:0050511//undecaprenyldiphospho-muramoylpentapeptide beta-N-acetylglucosaminyltransferase activity	GO:0009252//peptidoglycan biosynthetic process
Z	13842601	13842800	*	1.53567e-05	0.00124213	-24.2624	maker-Z-augustus-gene-138.0	12.874	0.428	-4.91071	1.04902e-38	4.19974e-36	Upstream2kb	slc25a25a	XP_008334112.1 calcium-binding mitochondrial carrier protein SCaMC-2-A-like [Cynoglossus semilaevis]	-	-	-	-	GO:0016020//membrane	GO:0008168//methyltransferase activity	GO:0007165//signal transduction
Z	13842701	13842900	*	0.00186646	0.0309354	-20.2518	maker-Z-augustus-gene-138.0	12.874	0.428	-4.91071	1.04902e-38	4.19974e-36	Upstream2kb	slc25a25a	XP_008334112.1 calcium-binding mitochondrial carrier protein SCaMC-2-A-like [Cynoglossus semilaevis]	-	-	-	-	GO:0016020//membrane	GO:0008168//methyltransferase activity	GO:0007165//signal transduction
Z	16347601	16347800	*	0.00150228	0.0269314	21.6111	maker-Z-augustus-gene-163.32	14.3075	6.058	-1.23986	1.38886e-05	0.000208051	Upstream2kb	Ppp6c	XP_006810106.1 serine/threonine-protein phosphatase 6 catalytic subunit-like [Neolamprologus brichardi]	-	-	-	-	GO:0000139//Golgi membrane;GO:0005575//cellular_component;GO:0005622//intracellular anatomical structure;GO:0005737//cytoplasm;GO:0005739//mitochondrion;GO:0005794//Golgi apparatus;GO:0005829//cytosol;GO:0012505//endomembrane system;GO:0016020//membrane;GO:0031090//organelle membrane;GO:0031984//organelle subcompartment;GO:0043226//organelle;GO:0043227//membrane-bounded organelle;GO:0043229//intr…	GO:0003674//molecular_function;GO:0003824//catalytic activity;GO:0004113//2',3'-cyclic-nucleotide 3'-phosphodiesterase activity;GO:0004721//phosphoprotein phosphatase activity;GO:0004722//protein serine/threonine phosphatase activity;GO:0005488//binding;GO:0016787//hydrolase activity;GO:0016788//hydrolase activity, acting on ester bonds;GO:0016791//phosphatase activity;GO:0042578//phosphoric este…	GO:0000082//G1/S transition of mitotic cell cycle;GO:0000278//mitotic cell cycle;GO:0002376//immune system process;GO:0006464//cellular protein modification process;GO:0006470//protein dephosphorylation;GO:0006793//phosphorus metabolic process;GO:0006796//phosphate-containing compound metabolic process;GO:0006807//nitrogen compound metabolic process;GO:0006810//transport;GO:0006888//endoplasmic r…
Z	16432801	16433000	*	0.00114016	0.0225981	20.056	maker-Z-augustus-gene-164.39	10.441	4.9625	-1.07312	0.000748244	0.00676801	Upstream2kb	zfr	XP_008333971.1 LOW QUALITY PROTEIN: zinc finger RNA-binding protein-like [Cynoglossus semilaevis]	-	-	-	-	-	GO:0008270//zinc ion binding	-
Z	17330601	17330800	*	2.28668e-06	0.000313309	23.4437	maker-Z-augustus-gene-173.36	4.8335	0.294	-4.03918	8.59255e-05	0.00103696	Upstream2kb	--	XP_008333804.1 C-X-C motif chemokine 10-like [Cynoglossus semilaevis]	Environmental Information Processing;Human Diseases;Human Diseases;Organismal Systems;Human Diseases;Human Diseases;Environmental Information Processing;Organismal Systems;Organismal Systems;Environmental Information Processing;Organismal Systems;Organismal Systems	Signaling molecules and interaction;Infectious disease: viral;Infectious disease: viral;Immune system;Infectious disease: viral;Infectious disease: viral;Signal transduction;Immune system;Immune system;Signaling molecules and interaction;Immune system;Immune system	ko04060//Cytokine-cytokine receptor interaction;ko05171//Coronavirus disease - COVID-19;ko05169//Epstein-Barr virus infection;ko04062//Chemokine signaling pathway;ko05160//Hepatitis C;ko05164//Influenza A;ko04668//TNF signaling pathway;ko04620//Toll-like receptor signaling pathway;ko04657//IL-17 signaling pathway;ko04061//Viral protein interaction with cytokine and cytokine receptor;ko04622//RIG-…	K12671;K12671;K12671;K12671;K12671;K12671;K12671;K12671;K12671;K12671;K12671;K12671	GO:0005576//extracellular region	GO:0008009//chemokine activity	GO:0006955//immune response
Z	20022401	20022600	*	8.70429e-06	0.000829013	21.2306	maker-Z-augustus-gene-200.11	23.2	0.653	-5.1509	4.43063e-34	1.35991e-31	Upstream2kb	--	XP_044052624.1 arrestin domain-containing protein 3-like [Siniperca chuatsi]	-	-	-	-	-	-	-
Z	23353801	23354000	*	7.58862e-05	0.00377831	22.1805	maker-Z-augustus-gene-233.20	0.2855	1.1015	1.94791	0.000971847	0.00850239	Upstream2kb	SMTN	XP_040897964.1 smoothelin isoform X1 [Toxotes jaculatrix]	-	-	-	-	GO:0005575//cellular_component;GO:0005622//intracellular anatomical structure;GO:0005737//cytoplasm;GO:0005856//cytoskeleton;GO:0015629//actin cytoskeleton;GO:0043226//organelle;GO:0043228//non-membrane-bounded organelle;GO:0043229//intracellular organelle;GO:0043232//intracellular non-membrane-bounded organelle	GO:0003674//molecular_function;GO:0003779//actin binding;GO:0005198//structural molecule activity;GO:0005488//binding;GO:0005515//protein binding;GO:0008092//cytoskeletal protein binding;GO:0008307//structural constituent of muscle	GO:0003008//system process;GO:0003012//muscle system process;GO:0003013//circulatory system process;GO:0003073//regulation of systemic arterial blood pressure;GO:0003085//negative regulation of systemic arterial blood pressure;GO:0006936//muscle contraction;GO:0006937//regulation of muscle contraction;GO:0006939//smooth muscle contraction;GO:0006942//regulation of striated muscle contraction;GO:0…
Z	23353901	23354100	*	0.00046912	0.0127402	21.0986	maker-Z-augustus-gene-233.20	0.2855	1.1015	1.94791	0.000971847	0.00850239	Upstream2kb	SMTN	XP_040897964.1 smoothelin isoform X1 [Toxotes jaculatrix]	-	-	-	-	GO:0005575//cellular_component;GO:0005622//intracellular anatomical structure;GO:0005737//cytoplasm;GO:0005856//cytoskeleton;GO:0015629//actin cytoskeleton;GO:0043226//organelle;GO:0043228//non-membrane-bounded organelle;GO:0043229//intracellular organelle;GO:0043232//intracellular non-membrane-bounded organelle	GO:0003674//molecular_function;GO:0003779//actin binding;GO:0005198//structural molecule activity;GO:0005488//binding;GO:0005515//protein binding;GO:0008092//cytoskeletal protein binding;GO:0008307//structural constituent of muscle	GO:0003008//system process;GO:0003012//muscle system process;GO:0003013//circulatory system process;GO:0003073//regulation of systemic arterial blood pressure;GO:0003085//negative regulation of systemic arterial blood pressure;GO:0006936//muscle contraction;GO:0006937//regulation of muscle contraction;GO:0006939//smooth muscle contraction;GO:0006942//regulation of striated muscle contraction;GO:0…
Z	25542801	25543000	*	1.7335e-13	3.4777e-10	30.9191	maker-Z-augustus-gene-255.0	1.8425	0.7115	-1.37273	0.00666575	0.0418108	Upstream2kb	SMAD4	XP_008334526.1 mothers against decapentaplegic homolog 4-like [Cynoglossus semilaevis]	Human Diseases;Human Diseases;Environmental Information Processing;Human Diseases;Human Diseases;Environmental Information Processing;Human Diseases;Cellular Processes;Environmental Information Processing;Environmental Information Processing;Cellular Processes;Cellular Processes;Human Diseases;Human Diseases;Environmental Information Processing;Organismal Systems;Human Diseases;Human Diseases	Cancer: overview;Infectious disease: viral;Signal transduction;Cancer: specific types;Cancer: specific types;Signal transduction;Infectious disease: viral;Cellular community - eukaryotes;Signal transduction;Signal transduction;Cellular community - eukaryotes;Cell growth and death;Endocrine and metabolic disease;Cancer: specific types;Signal transduction;Immune system;Cancer: specific types;Cancer…	ko05200//Pathways in cancer;ko05166//Human T-cell leukemia virus 1 infection;ko04310//Wnt signaling pathway;ko05225//Hepatocellular carcinoma;ko05226//Gastric cancer;ko04390//Hippo signaling pathway;ko05161//Hepatitis B;ko04550//Signaling pathways regulating pluripotency of stem cells;ko04068//FoxO signaling pathway;ko04371//Apelin signaling pathway;ko04520//Adherens junction;ko04110//Cell cycle;…	K04501;K04501;K04501;K04501;K04501;K04501;K04501;K04501;K04501;K04501;K04501;K04501;K04501;K04501;K04501;K04501;K04501;K04501	-	-	GO:0006355//regulation of transcription, DNA-templated
Z	25542901	25543100	*	9.97236e-09	4.64226e-06	27.7449	maker-Z-augustus-gene-255.0	1.8425	0.7115	-1.37273	0.00666575	0.0418108	Upstream2kb	SMAD4	XP_008334526.1 mothers against decapentaplegic homolog 4-like [Cynoglossus semilaevis]	Human Diseases;Human Diseases;Environmental Information Processing;Human Diseases;Human Diseases;Environmental Information Processing;Human Diseases;Cellular Processes;Environmental Information Processing;Environmental Information Processing;Cellular Processes;Cellular Processes;Human Diseases;Human Diseases;Environmental Information Processing;Organismal Systems;Human Diseases;Human Diseases	Cancer: overview;Infectious disease: viral;Signal transduction;Cancer: specific types;Cancer: specific types;Signal transduction;Infectious disease: viral;Cellular community - eukaryotes;Signal transduction;Signal transduction;Cellular community - eukaryotes;Cell growth and death;Endocrine and metabolic disease;Cancer: specific types;Signal transduction;Immune system;Cancer: specific types;Cancer…	ko05200//Pathways in cancer;ko05166//Human T-cell leukemia virus 1 infection;ko04310//Wnt signaling pathway;ko05225//Hepatocellular carcinoma;ko05226//Gastric cancer;ko04390//Hippo signaling pathway;ko05161//Hepatitis B;ko04550//Signaling pathways regulating pluripotency of stem cells;ko04068//FoxO signaling pathway;ko04371//Apelin signaling pathway;ko04520//Adherens junction;ko04110//Cell cycle;…	K04501;K04501;K04501;K04501;K04501;K04501;K04501;K04501;K04501;K04501;K04501;K04501;K04501;K04501;K04501;K04501;K04501;K04501	-	-	GO:0006355//regulation of transcription, DNA-templated
Z	26410201	26410400	*	2.00888e-05	0.00150299	23.1165	maker-Z-snap-gene-264.1	1.589	0.5715	-1.47529	0.00324758	0.0231453	Upstream2kb	smarcad1a	XP_008335105.1 SWI/SNF-related matrix-associated actin-dependent regulator of chromatin subfamily A containing DEAD/H box 1A-like [Cynoglossus semilaevis]	Cellular Processes	Cellular community - eukaryotes	ko04550//Signaling pathways regulating pluripotency of stem cells	K14439	-	GO:0003677//DNA binding;GO:0005524//ATP binding;GO:0016787//hydrolase activity;GO:0043130//ubiquitin binding	-
Z	26410801	26411000	*	3.39611e-07	7.49429e-05	-20.5642	maker-Z-snap-gene-264.1	1.589	0.5715	-1.47529	0.00324758	0.0231453	Upstream2kb	smarcad1a	XP_008335105.1 SWI/SNF-related matrix-associated actin-dependent regulator of chromatin subfamily A containing DEAD/H box 1A-like [Cynoglossus semilaevis]	Cellular Processes	Cellular community - eukaryotes	ko04550//Signaling pathways regulating pluripotency of stem cells	K14439	-	GO:0003677//DNA binding;GO:0005524//ATP binding;GO:0016787//hydrolase activity;GO:0043130//ubiquitin binding	-
W	18408701	18408900	*	1.85941e-10	1.64119e-07	-38.9196	maker-W-augustus-gene-184.17	0.001	3.128	11.611	4.35322e-10	1.62945e-08	Upstream2kb	ANKRD13A	XP_008333611.1 ankyrin repeat domain-containing protein 13A-like isoform X1 [Cynoglossus semilaevis]	-	-	-	-	-	GO:0005515//protein binding	-
W	20021001	20021200	*	5.14007e-15	1.44532e-11	-44.5012	maker-W-augustus-gene-200.7	0.488	1.4625	1.58348	0.000668272	0.00615038	Upstream2kb	KIF2A	XP_016898662.1 kinesin-like protein KIF2A isoform X2 [Cynoglossus semilaevis]	Organismal Systems	Development and regeneration	ko04361//Axon regeneration	K10393	GO:0000124//SAGA complex	GO:0003712//transcription coregulator activity;GO:0005524//ATP binding;GO:0008017//microtubule binding	GO:0007018//microtubule-based movement
W	26578601	26578800	*	6.93555e-11	7.00649e-08	23.8101	maker-W-snap-gene-266.0	0.001	1.0185	9.99223	8.24506e-09	2.43725e-07	Upstream2kb	Wdfy3	XP_024908666.1 WD repeat and FYVE domain-containing protein 3-like [Cynoglossus semilaevis]	-	-	-	-	-	GO:0005515//protein binding;GO:0046872//metal ion binding	-
W	28381501	28381700	*	1.66081e-08	7.00499e-06	-22.1189	maker-W-snap-gene-287.11	0.001	1.0895	10.0895	4.0988e-06	6.93146e-05	Upstream2kb	pptc7	XP_008333510.1 protein phosphatase PTC7 homolog isoform X1 [Cynoglossus semilaevis]	-	-	-	-	-	GO:0016791//phosphatase activity	-
W	31635601	31635800	*	1.96294e-12	3.10902e-09	-44.6569	maker-W-augustus-gene-316.17	0.001	8.497	13.0527	3.656e-11	1.63024e-09	Upstream2kb	H2AZ2	XP_040051077.1 histone H2A.V [Gasterosteus aculeatus aculeatus]	Human Diseases;Organismal Systems;Cellular Processes;Human Diseases	Substance dependence;Immune system;Cell growth and death;Immune disease	ko05034//Alcoholism;ko04613//Neutrophil extracellular trap formation;ko04217//Necroptosis;ko05322//Systemic lupus erythematosus	K11251;K11251;K11251;K11251	GO:0000228//nuclear chromosome;GO:0000785//chromatin;GO:0000786//nucleosome;GO:0000791//euchromatin;GO:0000793//condensed chromosome;GO:0000812//Swr1 complex;GO:0005575//cellular_component;GO:0005622//intracellular anatomical structure;GO:0005634//nucleus;GO:0005694//chromosome;GO:0005700//polytene chromosome;GO:0005701//polytene chromosome chromocenter;GO:0010369//chromocenter;GO:0031011//Ino80 …	GO:0000976//transcription cis-regulatory region binding;GO:0000977//RNA polymerase II transcription regulatory region sequence-specific DNA binding;GO:0000978//RNA polymerase II cis-regulatory region sequence-specific DNA binding;GO:0000987//cis-regulatory region sequence-specific DNA binding;GO:0001067//transcription regulatory region nucleic acid binding;GO:0003674//molecular_function;GO:000367…	GO:0000956//nuclear-transcribed mRNA catabolic process;GO:0001672//regulation of chromatin assembly or disassembly;GO:0006139//nucleobase-containing compound metabolic process;GO:0006325//chromatin organization;GO:0006338//chromatin remodeling;GO:0006351//transcription, DNA-templated;GO:0006355//regulation of transcription, DNA-templated;GO:0006357//regulation of transcription by RNA polymerase I…
W	40612401	40612600	*	3.77204e-07	8.13874e-05	22.3465	maker-W-augustus-gene-406.41	5.312	23.4215	2.14051	2.8196e-08	7.60261e-07	Upstream2kb	C5	XP_024908889.1 complement C5 isoform X2 [Cynoglossus semilaevis]	Environmental Information Processing;Human Diseases;Human Diseases;Human Diseases;Organismal Systems;Human Diseases;Human Diseases;Human Diseases;Organismal Systems;Human Diseases	Signaling molecules and interaction;Neurodegenerative disease;Infectious disease: viral;Infectious disease: viral;Immune system;Endocrine and metabolic disease;Immune disease;Infectious disease: bacterial;Immune system;Infectious disease: bacterial	ko04080//Neuroactive ligand-receptor interaction;ko05020//Prion disease;ko05168//Herpes simplex virus 1 infection;ko05171//Coronavirus disease - COVID-19;ko04613//Neutrophil extracellular trap formation;ko04936//Alcoholic liver disease;ko05322//Systemic lupus erythematosus;ko05133//Pertussis;ko04610//Complement and coagulation cascades;ko05150//Staphylococcus aureus infection	K03994;K03994;K03994;K03994;K03994;K03994;K03994;K03994;K03994;K03994	GO:0005575//cellular_component;GO:0005576//extracellular region;GO:0005579//membrane attack complex;GO:0005615//extracellular space;GO:0005886//plasma membrane;GO:0005887//integral component of plasma membrane;GO:0016020//membrane;GO:0016021//integral component of membrane;GO:0031224//intrinsic component of membrane;GO:0031226//intrinsic component of plasma membrane;GO:0032991//protein-containing…	GO:0001664//G protein-coupled receptor binding;GO:0003674//molecular_function;GO:0004857//enzyme inhibitor activity;GO:0004866//endopeptidase inhibitor activity;GO:0005102//signaling receptor binding;GO:0005125//cytokine activity;GO:0005126//cytokine receptor binding;GO:0005488//binding;GO:0005515//protein binding;GO:0008009//chemokine activity;GO:0030234//enzyme regulator activity;GO:0030414//pe…	GO:0001701//in utero embryonic development;GO:0001817//regulation of cytokine production;GO:0001819//positive regulation of cytokine production;GO:0001932//regulation of protein phosphorylation;GO:0001934//positive regulation of protein phosphorylation;GO:0002250//adaptive immune response;GO:0002252//immune effector process;GO:0002253//activation of immune response;GO:0002376//immune system proce…
W	40612501	40612700	*	5.61948e-06	0.00060574	20.9064	maker-W-augustus-gene-406.41	5.312	23.4215	2.14051	2.8196e-08	7.60261e-07	Upstream2kb	C5	XP_024908889.1 complement C5 isoform X2 [Cynoglossus semilaevis]	Environmental Information Processing;Human Diseases;Human Diseases;Human Diseases;Organismal Systems;Human Diseases;Human Diseases;Human Diseases;Organismal Systems;Human Diseases	Signaling molecules and interaction;Neurodegenerative disease;Infectious disease: viral;Infectious disease: viral;Immune system;Endocrine and metabolic disease;Immune disease;Infectious disease: bacterial;Immune system;Infectious disease: bacterial	ko04080//Neuroactive ligand-receptor interaction;ko05020//Prion disease;ko05168//Herpes simplex virus 1 infection;ko05171//Coronavirus disease - COVID-19;ko04613//Neutrophil extracellular trap formation;ko04936//Alcoholic liver disease;ko05322//Systemic lupus erythematosus;ko05133//Pertussis;ko04610//Complement and coagulation cascades;ko05150//Staphylococcus aureus infection	K03994;K03994;K03994;K03994;K03994;K03994;K03994;K03994;K03994;K03994	GO:0005575//cellular_component;GO:0005576//extracellular region;GO:0005579//membrane attack complex;GO:0005615//extracellular space;GO:0005886//plasma membrane;GO:0005887//integral component of plasma membrane;GO:0016020//membrane;GO:0016021//integral component of membrane;GO:0031224//intrinsic component of membrane;GO:0031226//intrinsic component of plasma membrane;GO:0032991//protein-containing…	GO:0001664//G protein-coupled receptor binding;GO:0003674//molecular_function;GO:0004857//enzyme inhibitor activity;GO:0004866//endopeptidase inhibitor activity;GO:0005102//signaling receptor binding;GO:0005125//cytokine activity;GO:0005126//cytokine receptor binding;GO:0005488//binding;GO:0005515//protein binding;GO:0008009//chemokine activity;GO:0030234//enzyme regulator activity;GO:0030414//pe…	GO:0001701//in utero embryonic development;GO:0001817//regulation of cytokine production;GO:0001819//positive regulation of cytokine production;GO:0001932//regulation of protein phosphorylation;GO:0001934//positive regulation of protein phosphorylation;GO:0002250//adaptive immune response;GO:0002252//immune effector process;GO:0002253//activation of immune response;GO:0002376//immune system proce…
chr1	606601	606800	*	1.23234e-05	0.00106201	-20.8892	chr1.g00041	0.8595	0.427	-1.00926	0.00740356	0.0453632	Genebody	CRYBG1	XP_024914183.1 LOW QUALITY PROTEIN: uncharacterized protein crybg1 [Cynoglossus semilaevis]	-	-	-	-	-	-	-
chr1	687901	688100	*	2.81834e-05	0.00190592	-21.9196	chr1.g00047	10.757	4.1725	-1.36629	1.59251e-08	4.50502e-07	Genebody	KCNK5	XP_008306190.1 potassium channel subfamily K member 5 [Cynoglossus semilaevis]	Organismal Systems;Organismal Systems	Digestive system;Sensory system	ko04974//Protein digestion and absorption;ko04742//Taste transduction	K04916;K04916	GO:0005575//cellular_component;GO:0005886//plasma membrane;GO:0005887//integral component of plasma membrane;GO:0016020//membrane;GO:0016021//integral component of membrane;GO:0031224//intrinsic component of membrane;GO:0031226//intrinsic component of plasma membrane;GO:0071944//cell periphery	GO:0003674//molecular_function;GO:0005215//transporter activity;GO:0005216//ion channel activity;GO:0005244//voltage-gated ion channel activity;GO:0005249//voltage-gated potassium channel activity;GO:0005261//cation channel activity;GO:0005267//potassium channel activity;GO:0008324//cation transmembrane transporter activity;GO:0015075//ion transmembrane transporter activity;GO:0015079//potassium …	GO:0003008//system process;GO:0006810//transport;GO:0006811//ion transport;GO:0006812//cation transport;GO:0006813//potassium ion transport;GO:0007588//excretion;GO:0008150//biological_process;GO:0009987//cellular process;GO:0030001//metal ion transport;GO:0030322//stabilization of membrane potential;GO:0032501//multicellular organismal process;GO:0032879//regulation of localization;GO:0034220//i…
chr1	1833301	1833500	*	0.00027016	0.00886683	-20.7144	chr1.g00114	27.832	66.0975	1.24785	4.42361e-13	2.52998e-11	Genebody	PABPC4	XP_008314455.1 polyadenylate-binding protein 4 [Cynoglossus semilaevis]	Genetic Information Processing;Genetic Information Processing	Translation;Folding, sorting and degradation	ko03015//mRNA surveillance pathway;ko03018//RNA degradation	K13126;K13126	GO:0005575//cellular_component;GO:0005622//intracellular anatomical structure;GO:0005634//nucleus;GO:0005737//cytoplasm;GO:0005829//cytosol;GO:0010494//cytoplasmic stress granule;GO:0032991//protein-containing complex;GO:0035770//ribonucleoprotein granule;GO:0036464//cytoplasmic ribonucleoprotein granule;GO:0043226//organelle;GO:0043227//membrane-bounded organelle;GO:0043228//non-membrane-bounded…	GO:0003674//molecular_function;GO:0003676//nucleic acid binding;GO:0003723//RNA binding;GO:0003727//single-stranded RNA binding;GO:0003729//mRNA binding;GO:0005488//binding;GO:0008143//poly(A) binding;GO:0008187//poly-pyrimidine tract binding;GO:0008266//poly(U) RNA binding;GO:0070717//poly-purine tract binding;GO:0097159//organic cyclic compound binding;GO:1901363//heterocyclic compound binding	GO:0002376//immune system process;GO:0002520//immune system development;GO:0006139//nucleobase-containing compound metabolic process;GO:0006396//RNA processing;GO:0006401//RNA catabolic process;GO:0006412//translation;GO:0006518//peptide metabolic process;GO:0006725//cellular aromatic compound metabolic process;GO:0006807//nitrogen compound metabolic process;GO:0006950//response to stress;GO:0007…
chr1	1833401	1833600	*	2.6621e-11	3.08014e-08	-26.8903	chr1.g00114	27.832	66.0975	1.24785	4.42361e-13	2.52998e-11	Genebody	PABPC4	XP_008314455.1 polyadenylate-binding protein 4 [Cynoglossus semilaevis]	Genetic Information Processing;Genetic Information Processing	Translation;Folding, sorting and degradation	ko03015//mRNA surveillance pathway;ko03018//RNA degradation	K13126;K13126	GO:0005575//cellular_component;GO:0005622//intracellular anatomical structure;GO:0005634//nucleus;GO:0005737//cytoplasm;GO:0005829//cytosol;GO:0010494//cytoplasmic stress granule;GO:0032991//protein-containing complex;GO:0035770//ribonucleoprotein granule;GO:0036464//cytoplasmic ribonucleoprotein granule;GO:0043226//organelle;GO:0043227//membrane-bounded organelle;GO:0043228//non-membrane-bounded…	GO:0003674//molecular_function;GO:0003676//nucleic acid binding;GO:0003723//RNA binding;GO:0003727//single-stranded RNA binding;GO:0003729//mRNA binding;GO:0005488//binding;GO:0008143//poly(A) binding;GO:0008187//poly-pyrimidine tract binding;GO:0008266//poly(U) RNA binding;GO:0070717//poly-purine tract binding;GO:0097159//organic cyclic compound binding;GO:1901363//heterocyclic compound binding	GO:0002376//immune system process;GO:0002520//immune system development;GO:0006139//nucleobase-containing compound metabolic process;GO:0006396//RNA processing;GO:0006401//RNA catabolic process;GO:0006412//translation;GO:0006518//peptide metabolic process;GO:0006725//cellular aromatic compound metabolic process;GO:0006807//nitrogen compound metabolic process;GO:0006950//response to stress;GO:0007…
chr1	2535401	2535600	*	1.82435e-14	4.55762e-11	33.3984	chr1.g00143	4.4125	1.9235	-1.19786	0.00026582	0.00280126	Genebody	CNK3/IPCEF1	XP_018553286.1 PREDICTED: connector enhancer of kinase suppressor of ras 3 isoform X1 [Lates calcarifer]	-	-	-	-	GO:0005737//cytoplasm;GO:0016020//membrane	GO:0005515//protein binding;GO:0043565//sequence-specific DNA binding	GO:0006508//proteolysis;GO:0009966//regulation of signal transduction
chr1	2535501	2535700	*	1.67429e-08	7.04944e-06	25.7379	chr1.g00143	4.4125	1.9235	-1.19786	0.00026582	0.00280126	Genebody	CNK3/IPCEF1	XP_018553286.1 PREDICTED: connector enhancer of kinase suppressor of ras 3 isoform X1 [Lates calcarifer]	-	-	-	-	GO:0005737//cytoplasm;GO:0016020//membrane	GO:0005515//protein binding;GO:0043565//sequence-specific DNA binding	GO:0006508//proteolysis;GO:0009966//regulation of signal transduction
chr1	2538301	2538500	*	2.35914e-07	5.67773e-05	21.8055	chr1.g00143	4.4125	1.9235	-1.19786	0.00026582	0.00280126	Genebody	CNK3/IPCEF1	XP_018553286.1 PREDICTED: connector enhancer of kinase suppressor of ras 3 isoform X1 [Lates calcarifer]	-	-	-	-	GO:0005737//cytoplasm;GO:0016020//membrane	GO:0005515//protein binding;GO:0043565//sequence-specific DNA binding	GO:0006508//proteolysis;GO:0009966//regulation of signal transduction
chr1	2538401	2538600	*	7.37879e-10	5.33593e-07	26.8521	chr1.g00143	4.4125	1.9235	-1.19786	0.00026582	0.00280126	Genebody	CNK3/IPCEF1	XP_018553286.1 PREDICTED: connector enhancer of kinase suppressor of ras 3 isoform X1 [Lates calcarifer]	-	-	-	-	GO:0005737//cytoplasm;GO:0016020//membrane	GO:0005515//protein binding;GO:0043565//sequence-specific DNA binding	GO:0006508//proteolysis;GO:0009966//regulation of signal transduction
chr1	2555701	2555900	*	2.56265e-08	9.91049e-06	29.5095	chr1.g00143	4.4125	1.9235	-1.19786	0.00026582	0.00280126	Genebody	CNK3/IPCEF1	XP_018553286.1 PREDICTED: connector enhancer of kinase suppressor of ras 3 isoform X1 [Lates calcarifer]	-	-	-	-	GO:0005737//cytoplasm;GO:0016020//membrane	GO:0005515//protein binding;GO:0043565//sequence-specific DNA binding	GO:0006508//proteolysis;GO:0009966//regulation of signal transduction
chr1	3725101	3725300	*	1.20119e-05	0.00104242	21.357	chr1.g00186	5.487	1.762	-1.6388	4.51123e-07	9.38743e-06	Genebody	Togaram1	XP_024915209.1 TOG array regulator of axonemal microtubules protein 1 [Cynoglossus semilaevis]	-	-	-	-	GO:0005575//cellular_component;GO:0005622//intracellular anatomical structure;GO:0005737//cytoplasm;GO:0005815//microtubule organizing center;GO:0005856//cytoskeleton;GO:0005929//cilium;GO:0015630//microtubule cytoskeleton;GO:0036064//ciliary basal body;GO:0042995//cell projection;GO:0043226//organelle;GO:0043228//non-membrane-bounded organelle;GO:0043229//intracellular organelle;GO:0043232//intr…	-	GO:0000226//microtubule cytoskeleton organization;GO:0001578//microtubule bundle formation;GO:0006996//organelle organization;GO:0007010//cytoskeleton organization;GO:0007017//microtubule-based process;GO:0008150//biological_process;GO:0009987//cellular process;GO:0010638//positive regulation of organelle organization;GO:0016043//cellular component organization;GO:0022607//cellular component asse…
chr1	5038901	5039100	*	9.17318e-06	0.000860722	25.8149	chr1.g00248	0.895	3.163	1.82133	1.06441e-05	0.000162809	Genebody	exd1	XP_024913235.1 delta-like protein 4 isoform X2 [Cynoglossus semilaevis]	Human Diseases;Human Diseases;Human Diseases;Human Diseases;Organismal Systems;Environmental Information Processing	Cancer: overview;Cancer: overview;Cancer: specific types;Drug resistance: antineoplastic;Immune system;Signal transduction	ko05200//Pathways in cancer;ko05207//Chemical carcinogenesis - receptor activation;ko05224//Breast cancer;ko01522//Endocrine resistance;ko04658//Th1 and Th2 cell differentiation;ko04330//Notch signaling pathway	K06051;K06051;K06051;K06051;K06051;K06051	GO:0016020//membrane;GO:0016021//integral component of membrane	GO:0003676//nucleic acid binding;GO:0005509//calcium ion binding;GO:0008408//3'-5' exonuclease activity;GO:0016891//endoribonuclease activity, producing 5'-phosphomonoesters	GO:0006139//nucleobase-containing compound metabolic process;GO:0006396//RNA processing;GO:0007154//cell communication;GO:0007219//Notch signaling pathway;GO:0007275//multicellular organism development
chr1	5048001	5048200	*	8.03479e-06	0.000783107	20.5346	chr1.g00248	0.895	3.163	1.82133	1.06441e-05	0.000162809	Genebody	exd1	XP_024913235.1 delta-like protein 4 isoform X2 [Cynoglossus semilaevis]	Human Diseases;Human Diseases;Human Diseases;Human Diseases;Organismal Systems;Environmental Information Processing	Cancer: overview;Cancer: overview;Cancer: specific types;Drug resistance: antineoplastic;Immune system;Signal transduction	ko05200//Pathways in cancer;ko05207//Chemical carcinogenesis - receptor activation;ko05224//Breast cancer;ko01522//Endocrine resistance;ko04658//Th1 and Th2 cell differentiation;ko04330//Notch signaling pathway	K06051;K06051;K06051;K06051;K06051;K06051	GO:0016020//membrane;GO:0016021//integral component of membrane	GO:0003676//nucleic acid binding;GO:0005509//calcium ion binding;GO:0008408//3'-5' exonuclease activity;GO:0016891//endoribonuclease activity, producing 5'-phosphomonoesters	GO:0006139//nucleobase-containing compound metabolic process;GO:0006396//RNA processing;GO:0007154//cell communication;GO:0007219//Notch signaling pathway;GO:0007275//multicellular organism development
chr1	5578701	5578900	*	6.79682e-07	0.000127163	24.6308	chr1.g00282	10.2565	3.011	-1.76822	9.51077e-08	2.29856e-06	Genebody	TGFB3	XP_008305524.1 transforming growth factor beta-3 [Cynoglossus semilaevis]	Human Diseases;Environmental Information Processing;Human Diseases;Environmental Information Processing;Human Diseases;Human Diseases;Cellular Processes;Human Diseases;Environmental Information Processing;Human Diseases;Human Diseases;Environmental Information Processing;Cellular Processes;Human Diseases;Human Diseases;Human Diseases;Human Diseases;Human Diseases;Environmental Information Process…	Cancer: overview;Signal transduction;Infectious disease: viral;Signaling molecules and interaction;Cardiovascular disease;Cancer: specific types;Cell growth and death;Cancer: specific types;Signal transduction;Infectious disease: viral;Infectious disease: bacterial;Signal transduction;Cell growth and death;Endocrine and metabolic disease;Cardiovascular disease;Cardiovascular disease;Cancer: speci…	ko05200//Pathways in cancer;ko04010//MAPK signaling pathway;ko05166//Human T-cell leukemia virus 1 infection;ko04060//Cytokine-cytokine receptor interaction;ko05415//Diabetic cardiomyopathy;ko05225//Hepatocellular carcinoma;ko04218//Cellular senescence;ko05226//Gastric cancer;ko04390//Hippo signaling pathway;ko05161//Hepatitis B;ko05152//Tuberculosis;ko04068//FoxO signaling pathway;ko04110//Cell …	K13377;K13377;K13377;K13377;K13377;K13377;K13377;K13377;K13377;K13377;K13377;K13377;K13377;K13377;K13377;K13377;K13377;K13377;K13377;K13377;K13377;K13377;K13377;K13377;K13377;K13377;K13377;K13377	-	GO:0008083//growth factor activity	-
chr1	6658201	6658400	*	2.00999e-06	0.000285017	26.3828	chr1.g00345	3.174	1.4965	-1.08471	0.00736536	0.0451617	Genebody	Otub2	XP_008306263.1 ubiquitin thioesterase OTUB2 [Cynoglossus semilaevis]	-	-	-	-	GO:0005575//cellular_component;GO:0005622//intracellular anatomical structure;GO:0005634//nucleus;GO:0043226//organelle;GO:0043227//membrane-bounded organelle;GO:0043229//intracellular organelle;GO:0043231//intracellular membrane-bounded organelle	GO:0003674//molecular_function;GO:0003824//catalytic activity;GO:0004843//thiol-dependent deubiquitinase;GO:0005488//binding;GO:0005515//protein binding;GO:0008233//peptidase activity;GO:0008234//cysteine-type peptidase activity;GO:0016787//hydrolase activity;GO:0019783//ubiquitin-like protein-specific protease activity;GO:0019784//NEDD8-specific protease activity;GO:0032182//ubiquitin-like prote…	GO:0006464//cellular protein modification process;GO:0006508//proteolysis;GO:0006807//nitrogen compound metabolic process;GO:0008150//biological_process;GO:0008152//metabolic process;GO:0009987//cellular process;GO:0016579//protein deubiquitination;GO:0019538//protein metabolic process;GO:0035871//protein K11-linked deubiquitination;GO:0036211//protein modification process;GO:0043170//macromolecu…
chr1	6658301	6658500	*	5.0588e-06	0.000561654	20.3328	chr1.g00345	3.174	1.4965	-1.08471	0.00736536	0.0451617	Genebody	Otub2	XP_008306263.1 ubiquitin thioesterase OTUB2 [Cynoglossus semilaevis]	-	-	-	-	GO:0005575//cellular_component;GO:0005622//intracellular anatomical structure;GO:0005634//nucleus;GO:0043226//organelle;GO:0043227//membrane-bounded organelle;GO:0043229//intracellular organelle;GO:0043231//intracellular membrane-bounded organelle	GO:0003674//molecular_function;GO:0003824//catalytic activity;GO:0004843//thiol-dependent deubiquitinase;GO:0005488//binding;GO:0005515//protein binding;GO:0008233//peptidase activity;GO:0008234//cysteine-type peptidase activity;GO:0016787//hydrolase activity;GO:0019783//ubiquitin-like protein-specific protease activity;GO:0019784//NEDD8-specific protease activity;GO:0032182//ubiquitin-like prote…	GO:0006464//cellular protein modification process;GO:0006508//proteolysis;GO:0006807//nitrogen compound metabolic process;GO:0008150//biological_process;GO:0008152//metabolic process;GO:0009987//cellular process;GO:0016579//protein deubiquitination;GO:0019538//protein metabolic process;GO:0035871//protein K11-linked deubiquitination;GO:0036211//protein modification process;GO:0043170//macromolecu…
chr1	12411001	12411200	*	7.22434e-05	0.0036535	20.4931	chr1.g00600	2.232	0.253	-3.14113	2.41692e-11	1.09901e-09	Genebody	--	XP_024915723.1 pentraxin-related protein PTX3-like, partial [Cynoglossus semilaevis]	-	-	-	-	-	-	-
chr1	13589901	13590100	*	1.10726e-07	3.16413e-05	20.8023	chr1.g00638	10.2875	5.1385	-1.00147	8.83718e-07	1.73503e-05	Genebody	TLE5	XP_008309934.1 amino-terminal enhancer of split-like [Cynoglossus semilaevis]	-	-	-	-	-	GO:0005515//protein binding;GO:0043565//sequence-specific DNA binding	GO:0006355//regulation of transcription, DNA-templated
chr1	15570701	15570900	*	3.38972e-05	0.00216445	24.9153	chr1.g00736	87.3735	29.4455	-1.56915	1.21835e-19	1.35163e-17	Genebody	PYGL	XP_008311194.1 glycogen phosphorylase, liver form [Cynoglossus semilaevis]	Metabolism;Organismal Systems;Cellular Processes;Human Diseases;Organismal Systems;Metabolism	Global and overview maps;Endocrine system;Cell growth and death;Endocrine and metabolic disease;Endocrine system;Carbohydrate metabolism	ko01100//Metabolic pathways;ko04910//Insulin signaling pathway;ko04217//Necroptosis;ko04931//Insulin resistance;ko04922//Glucagon signaling pathway;ko00500//Starch and sucrose metabolism	K00688;K00688;K00688;K00688;K00688;K00688	GO:0005575//cellular_component;GO:0005576//extracellular region;GO:0005622//intracellular anatomical structure;GO:0005737//cytoplasm;GO:0005829//cytosol;GO:0012505//endomembrane system;GO:0030141//secretory granule;GO:0031410//cytoplasmic vesicle;GO:0031974//membrane-enclosed lumen;GO:0031982//vesicle;GO:0031983//vesicle lumen;GO:0034774//secretory granule lumen;GO:0043226//organelle;GO:0043227//…	GO:0000166//nucleotide binding;GO:0002054//nucleobase binding;GO:0002060//purine nucleobase binding;GO:0003674//molecular_function;GO:0003824//catalytic activity;GO:0004645//1,4-alpha-oligoglucan phosphorylase activity;GO:0005488//binding;GO:0005515//protein binding;GO:0005524//ATP binding;GO:0005536//glucose binding;GO:0008184//glycogen phosphorylase activity;GO:0016208//AMP binding;GO:0016740//…	GO:0000272//polysaccharide catabolic process;GO:0001775//cell activation;GO:0002252//immune effector process;GO:0002263//cell activation involved in immune response;GO:0002274//myeloid leukocyte activation;GO:0002275//myeloid cell activation involved in immune response;GO:0002283//neutrophil activation involved in immune response;GO:0002366//leukocyte activation involved in immune response;GO:000…
chr1	18279301	18279500	*	2.30979e-08	9.10456e-06	-21.1099	chr1.g00907	0.311	0.1225	-1.34413	2.21084e-06	3.98383e-05	Genebody	SYNE2	XP_024916289.1 nesprin-2-like [Cynoglossus semilaevis]	-	-	-	-	GO:0016021//integral component of membrane	GO:0005515//protein binding	-
chr1	18731201	18731400	*	7.64496e-05	0.00379762	25.2741	chr1.g00926	12.8315	2.8245	-2.18362	4.11083e-16	3.19431e-14	Genebody	EXOC3	XP_008314197.1 tumor necrosis factor alpha-induced protein 2 isoform X2 [Cynoglossus semilaevis]	-	-	-	-	GO:0000145//exocyst	-	GO:0006887//exocytosis
chr1	21607901	21608100	*	5.14907e-06	0.000568689	24.3634	chr1.g01055	4.138	1.034	-2.0007	1.98338e-08	5.47614e-07	Genebody	Stim2	XP_008321009.1 stromal interaction molecule 2 isoform X1 [Cynoglossus semilaevis]	Environmental Information Processing	Signal transduction	ko04020//Calcium signaling pathway	K18196	GO:0005575//cellular_component;GO:0005622//intracellular anatomical structure;GO:0005737//cytoplasm;GO:0005783//endoplasmic reticulum;GO:0005789//endoplasmic reticulum membrane;GO:0005886//plasma membrane;GO:0012505//endomembrane system;GO:0016020//membrane;GO:0016021//integral component of membrane;GO:0031224//intrinsic component of membrane;GO:0031984//organelle subcompartment;GO:0042175//nucle…	GO:0003674//molecular_function;GO:0005215//transporter activity;GO:0005216//ion channel activity;GO:0005246//calcium channel regulator activity;GO:0005261//cation channel activity;GO:0005262//calcium channel activity;GO:0005488//binding;GO:0005509//calcium ion binding;GO:0005515//protein binding;GO:0008324//cation transmembrane transporter activity;GO:0015075//ion transmembrane transporter activi…	GO:0002115//store-operated calcium entry;GO:0006810//transport;GO:0006811//ion transport;GO:0006812//cation transport;GO:0006816//calcium ion transport;GO:0006873//cellular ion homeostasis;GO:0006874//cellular calcium ion homeostasis;GO:0006875//cellular metal ion homeostasis;GO:0008150//biological_process;GO:0009987//cellular process;GO:0010959//regulation of metal ion transport;GO:0019725//cell…
chr1	22249601	22249800	*	8.96252e-05	0.00423392	-22.4922	chr1.g01112	12.2915	4.344	-1.50056	5.27216e-07	1.0776e-05	Genebody	Gba2	XP_008321731.1 LOW QUALITY PROTEIN: non-lysosomal glucosylceramidase [Cynoglossus semilaevis]	Metabolism;Metabolism;Metabolism	Global and overview maps;Lipid metabolism;Glycan biosynthesis and metabolism	ko01100//Metabolic pathways;ko00600//Sphingolipid metabolism;ko00511//Other glycan degradation	K17108;K17108;K17108	GO:0000139//Golgi membrane;GO:0005575//cellular_component;GO:0005622//intracellular anatomical structure;GO:0005737//cytoplasm;GO:0005783//endoplasmic reticulum;GO:0005789//endoplasmic reticulum membrane;GO:0005790//smooth endoplasmic reticulum;GO:0005794//Golgi apparatus;GO:0005886//plasma membrane;GO:0012505//endomembrane system;GO:0016020//membrane;GO:0016021//integral component of membrane;GO…	GO:0003674//molecular_function;GO:0003824//catalytic activity;GO:0004348//glucosylceramidase activity;GO:0004553//hydrolase activity, hydrolyzing O-glycosyl compounds;GO:0008422//beta-glucosidase activity;GO:0015926//glucosidase activity;GO:0016787//hydrolase activity;GO:0016798//hydrolase activity, acting on glycosyl bonds	GO:0006082//organic acid metabolic process;GO:0006629//lipid metabolic process;GO:0006643//membrane lipid metabolic process;GO:0006664//glycolipid metabolic process;GO:0006665//sphingolipid metabolic process;GO:0006672//ceramide metabolic process;GO:0006677//glycosylceramide metabolic process;GO:0006678//glucosylceramide metabolic process;GO:0006680//glucosylceramide catabolic process;GO:0006687/…
chr1	22249701	22249900	*	0.000319336	0.00991388	-20.2553	chr1.g01112	12.2915	4.344	-1.50056	5.27216e-07	1.0776e-05	Genebody	Gba2	XP_008321731.1 LOW QUALITY PROTEIN: non-lysosomal glucosylceramidase [Cynoglossus semilaevis]	Metabolism;Metabolism;Metabolism	Global and overview maps;Lipid metabolism;Glycan biosynthesis and metabolism	ko01100//Metabolic pathways;ko00600//Sphingolipid metabolism;ko00511//Other glycan degradation	K17108;K17108;K17108	GO:0000139//Golgi membrane;GO:0005575//cellular_component;GO:0005622//intracellular anatomical structure;GO:0005737//cytoplasm;GO:0005783//endoplasmic reticulum;GO:0005789//endoplasmic reticulum membrane;GO:0005790//smooth endoplasmic reticulum;GO:0005794//Golgi apparatus;GO:0005886//plasma membrane;GO:0012505//endomembrane system;GO:0016020//membrane;GO:0016021//integral component of membrane;GO…	GO:0003674//molecular_function;GO:0003824//catalytic activity;GO:0004348//glucosylceramidase activity;GO:0004553//hydrolase activity, hydrolyzing O-glycosyl compounds;GO:0008422//beta-glucosidase activity;GO:0015926//glucosidase activity;GO:0016787//hydrolase activity;GO:0016798//hydrolase activity, acting on glycosyl bonds	GO:0006082//organic acid metabolic process;GO:0006629//lipid metabolic process;GO:0006643//membrane lipid metabolic process;GO:0006664//glycolipid metabolic process;GO:0006665//sphingolipid metabolic process;GO:0006672//ceramide metabolic process;GO:0006677//glycosylceramide metabolic process;GO:0006678//glucosylceramide metabolic process;GO:0006680//glucosylceramide catabolic process;GO:0006687/…
chr1	22612701	22612900	*	5.53934e-06	0.00059965	24.1203	chr1.g01141	123.733	45.598	-1.44019	1.60526e-13	9.63165e-12	Genebody	--	XP_008323802.1 profilin-2 [Cynoglossus semilaevis]	Human Diseases;Human Diseases;Human Diseases;Cellular Processes;Environmental Information Processing;Environmental Information Processing	Neurodegenerative disease;Infectious disease: bacterial;Infectious disease: bacterial;Cell motility;Signal transduction;Signal transduction	ko05014//Amyotrophic lateral sclerosis;ko05131//Shigellosis;ko05132//Salmonella infection;ko04810//Regulation of actin cytoskeleton;ko04015//Rap1 signaling pathway;ko04013//MAPK signaling pathway - fly	K05759;K05759;K05759;K05759;K05759;K05759	-	GO:0003779//actin binding	-
chr1	22614001	22614200	*	0.00128362	0.0243719	24.8683	chr1.g01141	123.733	45.598	-1.44019	1.60526e-13	9.63165e-12	Genebody	--	XP_008323802.1 profilin-2 [Cynoglossus semilaevis]	Human Diseases;Human Diseases;Human Diseases;Cellular Processes;Environmental Information Processing;Environmental Information Processing	Neurodegenerative disease;Infectious disease: bacterial;Infectious disease: bacterial;Cell motility;Signal transduction;Signal transduction	ko05014//Amyotrophic lateral sclerosis;ko05131//Shigellosis;ko05132//Salmonella infection;ko04810//Regulation of actin cytoskeleton;ko04015//Rap1 signaling pathway;ko04013//MAPK signaling pathway - fly	K05759;K05759;K05759;K05759;K05759;K05759	-	GO:0003779//actin binding	-
chr1	22614101	22614300	*	6.07144e-06	0.000640476	21.6625	chr1.g01141	123.733	45.598	-1.44019	1.60526e-13	9.63165e-12	Genebody	--	XP_008323802.1 profilin-2 [Cynoglossus semilaevis]	Human Diseases;Human Diseases;Human Diseases;Cellular Processes;Environmental Information Processing;Environmental Information Processing	Neurodegenerative disease;Infectious disease: bacterial;Infectious disease: bacterial;Cell motility;Signal transduction;Signal transduction	ko05014//Amyotrophic lateral sclerosis;ko05131//Shigellosis;ko05132//Salmonella infection;ko04810//Regulation of actin cytoskeleton;ko04015//Rap1 signaling pathway;ko04013//MAPK signaling pathway - fly	K05759;K05759;K05759;K05759;K05759;K05759	-	GO:0003779//actin binding	-
chr1	24105601	24105800	*	0.00390882	0.0490996	-21.5251	chr1.g01277	0.6045	1.358	1.16767	0.0018604	0.0146666	Genebody	NHSL2	XP_008318647.2 NHS-like protein 2 isoform X1 [Cynoglossus semilaevis]	-	-	-	-	-	-	GO:0008150//biological_process;GO:0009987//cellular process;GO:0030154//cell differentiation;GO:0032502//developmental process;GO:0048869//cellular developmental process
chr1	24105701	24105900	*	0.000234295	0.00805966	-21.5262	chr1.g01277	0.6045	1.358	1.16767	0.0018604	0.0146666	Genebody	NHSL2	XP_008318647.2 NHS-like protein 2 isoform X1 [Cynoglossus semilaevis]	-	-	-	-	-	-	GO:0008150//biological_process;GO:0009987//cellular process;GO:0030154//cell differentiation;GO:0032502//developmental process;GO:0048869//cellular developmental process
chr1	24321501	24321700	*	0.000150666	0.00600859	21.9739	chr1.g01296	21.3175	8.89	-1.26178	9.60631e-08	2.31255e-06	Genebody	Clcn3	XP_029382678.1 H(+)/Cl(-) exchange transporter 3 isoform X1 [Echeneis naucrates]	Organismal Systems	Immune system	ko04613//Neutrophil extracellular trap formation	K05012	GO:0000139//Golgi membrane;GO:0005575//cellular_component;GO:0005622//intracellular anatomical structure;GO:0005737//cytoplasm;GO:0005768//endosome;GO:0005769//early endosome;GO:0005770//late endosome;GO:0005794//Golgi apparatus;GO:0005886//plasma membrane;GO:0005887//integral component of plasma membrane;GO:0008021//synaptic vesicle;GO:0009897//external side of plasma membrane;GO:0009986//cell s…	GO:0000166//nucleotide binding;GO:0003674//molecular_function;GO:0005215//transporter activity;GO:0005216//ion channel activity;GO:0005225//volume-sensitive anion channel activity;GO:0005244//voltage-gated ion channel activity;GO:0005247//voltage-gated chloride channel activity;GO:0005253//anion channel activity;GO:0005254//chloride channel activity;GO:0005488//binding;GO:0005515//protein binding…	GO:0001894//tissue homeostasis;GO:0001895//retina homeostasis;GO:0006810//transport;GO:0006811//ion transport;GO:0006812//cation transport;GO:0006820//anion transport;GO:0006821//chloride transport;GO:0006873//cellular ion homeostasis;GO:0006884//cell volume homeostasis;GO:0006885//regulation of pH;GO:0006897//endocytosis;GO:0006909//phagocytosis;GO:0006911//phagocytosis, engulfment;GO:0006996//o…
chr1	24321601	24321800	*	9.64968e-06	0.000892588	20.9029	chr1.g01296	21.3175	8.89	-1.26178	9.60631e-08	2.31255e-06	Genebody	Clcn3	XP_029382678.1 H(+)/Cl(-) exchange transporter 3 isoform X1 [Echeneis naucrates]	Organismal Systems	Immune system	ko04613//Neutrophil extracellular trap formation	K05012	GO:0000139//Golgi membrane;GO:0005575//cellular_component;GO:0005622//intracellular anatomical structure;GO:0005737//cytoplasm;GO:0005768//endosome;GO:0005769//early endosome;GO:0005770//late endosome;GO:0005794//Golgi apparatus;GO:0005886//plasma membrane;GO:0005887//integral component of plasma membrane;GO:0008021//synaptic vesicle;GO:0009897//external side of plasma membrane;GO:0009986//cell s…	GO:0000166//nucleotide binding;GO:0003674//molecular_function;GO:0005215//transporter activity;GO:0005216//ion channel activity;GO:0005225//volume-sensitive anion channel activity;GO:0005244//voltage-gated ion channel activity;GO:0005247//voltage-gated chloride channel activity;GO:0005253//anion channel activity;GO:0005254//chloride channel activity;GO:0005488//binding;GO:0005515//protein binding…	GO:0001894//tissue homeostasis;GO:0001895//retina homeostasis;GO:0006810//transport;GO:0006811//ion transport;GO:0006812//cation transport;GO:0006820//anion transport;GO:0006821//chloride transport;GO:0006873//cellular ion homeostasis;GO:0006884//cell volume homeostasis;GO:0006885//regulation of pH;GO:0006897//endocytosis;GO:0006909//phagocytosis;GO:0006911//phagocytosis, engulfment;GO:0006996//o…
chr1	24348701	24348900	*	7.62188e-07	0.000138604	25.4902	chr1.g01301	9.4615	2.9095	-1.7013	1.02937e-05	0.000158369	Genebody	ACTR2	XP_008319020.1 actin-related protein 2-like [Cynoglossus semilaevis]	Cellular Processes;Human Diseases;Human Diseases;Human Diseases;Cellular Processes;Cellular Processes;Human Diseases;Organismal Systems;Human Diseases	Transport and catabolism;Infectious disease: bacterial;Infectious disease: bacterial;Infectious disease: bacterial;Cell motility;Cellular community - eukaryotes;Infectious disease: bacterial;Immune system;Infectious disease: bacterial	ko04144//Endocytosis;ko05130//Pathogenic Escherichia coli infection;ko05131//Shigellosis;ko05132//Salmonella infection;ko04810//Regulation of actin cytoskeleton;ko04530//Tight junction;ko05135//Yersinia infection;ko04666//Fc gamma R-mediated phagocytosis;ko05100//Bacterial invasion of epithelial cells	K17260;K17260;K17260;K17260;K17260;K17260;K17260;K17260;K17260	-	-	-
chr1	25220201	25220400	*	1.30791e-06	0.000206693	23.1276	chr1.g01367	3.5075	1.6065	-1.12652	0.00101355	0.00881284	Genebody	SLC12A6	XP_008316459.1 solute carrier family 12 member 6 isoform X1 [Cynoglossus semilaevis]	-	-	-	-	GO:0005575//cellular_component;GO:0005886//plasma membrane;GO:0005887//integral component of plasma membrane;GO:0016020//membrane;GO:0016021//integral component of membrane;GO:0016323//basolateral plasma membrane;GO:0030424//axon;GO:0031224//intrinsic component of membrane;GO:0031226//intrinsic component of plasma membrane;GO:0042995//cell projection;GO:0043005//neuron projection;GO:0071944//cell…	GO:0003674//molecular_function;GO:0005215//transporter activity;GO:0005488//binding;GO:0005515//protein binding;GO:0008324//cation transmembrane transporter activity;GO:0008509//anion transmembrane transporter activity;GO:0015075//ion transmembrane transporter activity;GO:0015079//potassium ion transmembrane transporter activity;GO:0015103//inorganic anion transmembrane transporter activity;GO:00…	GO:0001525//angiogenesis;GO:0001568//blood vessel development;GO:0001944//vasculature development;GO:0006810//transport;GO:0006811//ion transport;GO:0006812//cation transport;GO:0006813//potassium ion transport;GO:0006820//anion transport;GO:0006821//chloride transport;GO:0006950//response to stress;GO:0006970//response to osmotic stress;GO:0006971//hypotonic response;GO:0007154//cell communicati…
chr1	25275601	25275800	*	0.000725686	0.0169011	-20.5375	chr1.g01373	13.866	6.3025	-1.13756	9.89115e-07	1.92961e-05	Genebody	n4bp1	XP_008316887.1 protein KHNYN-like [Cynoglossus semilaevis]	-	-	-	-	-	GO:0003674//molecular_function;GO:0003676//nucleic acid binding;GO:0003723//RNA binding;GO:0005488//binding;GO:0097159//organic cyclic compound binding;GO:1901363//heterocyclic compound binding	-
chr1	26523201	26523400	*	0.000226573	0.0078806	-30.4348	chr1.g01391	6.3655	16.335	1.35962	6.74956e-07	1.34962e-05	Genebody	Per1	XP_008319456.2 LOW QUALITY PROTEIN: period circadian protein homolog 1 [Cynoglossus semilaevis]	Organismal Systems;Organismal Systems	Environmental adaptation;Environmental adaptation	ko04713//Circadian entrainment;ko04710//Circadian rhythm	K21944;K21944	GO:0005575//cellular_component;GO:0005622//intracellular anatomical structure;GO:0005634//nucleus;GO:0005654//nucleoplasm;GO:0005737//cytoplasm;GO:0005829//cytosol;GO:0031974//membrane-enclosed lumen;GO:0031981//nuclear lumen;GO:0043226//organelle;GO:0043227//membrane-bounded organelle;GO:0043229//intracellular organelle;GO:0043231//intracellular membrane-bounded organelle;GO:0043233//organelle l…	GO:0000976//transcription cis-regulatory region binding;GO:0000977//RNA polymerase II transcription regulatory region sequence-specific DNA binding;GO:0000978//RNA polymerase II cis-regulatory region sequence-specific DNA binding;GO:0000987//cis-regulatory region sequence-specific DNA binding;GO:0001067//transcription regulatory region nucleic acid binding;GO:0003674//molecular_function;GO:000367…	GO:0000122//negative regulation of transcription by RNA polymerase II;GO:0001817//regulation of cytokine production;GO:0001932//regulation of protein phosphorylation;GO:0001933//negative regulation of protein phosphorylation;GO:0002028//regulation of sodium ion transport;GO:0006139//nucleobase-containing compound metabolic process;GO:0006325//chromatin organization;GO:0006351//transcription, DNA-…
chr1	26654701	26654900	*	4.02937e-05	0.00244376	-24.093	chr1.g01403	0.4135	5.64	3.76974	4.02479e-12	2.07041e-10	Genebody	--	XP_008319583.1 putative uncharacterized protein FLJ38447 [Cynoglossus semilaevis]	-	-	-	-	-	GO:0046872//metal ion binding	-
chr1	26671601	26671800	*	0.000279112	0.00905901	21.6424	chr1.g01405	2.426	7.0485	1.53874	8.63802e-10	3.05919e-08	Genebody	irs1-b	XP_024917435.1 LOW QUALITY PROTEIN: insulin receptor substrate 1-B-like, partial [Cynoglossus semilaevis]	Human Diseases;Environmental Information Processing;Environmental Information Processing;Human Diseases;Human Diseases;Organismal Systems;Environmental Information Processing;Environmental Information Processing;Human Diseases;Cellular Processes;Human Diseases;Organismal Systems;Environmental Information Processing;Organismal Systems;Organismal Systems;Organismal Systems;Organismal Systems;Organi…	Neurodegenerative disease;Signal transduction;Signal transduction;Cardiovascular disease;Cancer: overview;Endocrine system;Signal transduction;Signal transduction;Endocrine and metabolic disease;Transport and catabolism;Endocrine and metabolic disease;Endocrine system;Signal transduction;Nervous system;Aging;Endocrine system;Endocrine system;Aging;Aging;Endocrine and metabolic disease;Excretory s…	ko05010//Alzheimer disease;ko04151//PI3K-Akt signaling pathway;ko04022//cGMP-PKG signaling pathway;ko05415//Diabetic cardiomyopathy;ko05206//MicroRNAs in cancer;ko04910//Insulin signaling pathway;ko04150//mTOR signaling pathway;ko04068//FoxO signaling pathway;ko04932//Non-alcoholic fatty liver disease;ko04140//Autophagy - animal;ko04931//Insulin resistance;ko04935//Growth hormone synthesis, secre…	K16172;K16172;K16172;K16172;K16172;K16172;K16172;K16172;K16172;K16172;K16172;K16172;K16172;K16172;K16172;K16172;K16172;K16172;K16172;K16172;K16172	GO:0016021//integral component of membrane	GO:0009055//electron transfer activity	-
chr1	28269001	28269200	*	1.54545e-06	0.000234446	-25.618	chr1.g01473	1.3915	2.9	1.05941	0.000125626	0.00145231	Genebody	Abca1	XP_008325095.1 ATP-binding cassette sub-family A member 1-like isoform X1 [Cynoglossus semilaevis]	Human Diseases;Organismal Systems;Organismal Systems;Environmental Information Processing	Cardiovascular disease;Digestive system;Digestive system;Membrane transport	ko05417//Lipid and atherosclerosis;ko04979//Cholesterol metabolism;ko04975//Fat digestion and absorption;ko02010//ABC transporters	K05641;K05641;K05641;K05641	GO:0005575//cellular_component;GO:0005887//integral component of plasma membrane;GO:0009380//excinuclease repair complex;GO:0009898//cytoplasmic side of plasma membrane;GO:0016021//integral component of membrane;GO:0043190//ATP-binding cassette (ABC) transporter complex;GO:0055051//ATP-binding cassette (ABC) transporter complex, integrated substrate binding;GO:0055052//ATP-binding cassette (ABC) …	GO:0003924//GTPase activity;GO:0005047//signal recognition particle binding;GO:0005260//intracellularly ATP-gated chloride channel activity;GO:0005319//lipid transporter activity;GO:0005524//ATP binding;GO:0005525//GTP binding;GO:0009381//excinuclease ABC activity;GO:0015220//choline transmembrane transporter activity;GO:0015221//lipopolysaccharide transmembrane transporter activity;GO:0015412//A…	GO:0000910//cytokinesis;GO:0006289//nucleotide-excision repair;GO:0006614//SRP-dependent cotranslational protein targeting to membrane;GO:0006810//transport;GO:0006817//phosphate ion transport;GO:0006824//cobalt ion transport;GO:0006855//xenobiotic transmembrane transport;GO:0006869//lipid transport;GO:0007601//visual perception;GO:0008150//biological_process;GO:0008272//sulfate transport;GO:0009…
chr1	28269101	28269300	*	1.272e-06	0.000202573	-22.7741	chr1.g01473	1.3915	2.9	1.05941	0.000125626	0.00145231	Genebody	Abca1	XP_008325095.1 ATP-binding cassette sub-family A member 1-like isoform X1 [Cynoglossus semilaevis]	Human Diseases;Organismal Systems;Organismal Systems;Environmental Information Processing	Cardiovascular disease;Digestive system;Digestive system;Membrane transport	ko05417//Lipid and atherosclerosis;ko04979//Cholesterol metabolism;ko04975//Fat digestion and absorption;ko02010//ABC transporters	K05641;K05641;K05641;K05641	GO:0005575//cellular_component;GO:0005887//integral component of plasma membrane;GO:0009380//excinuclease repair complex;GO:0009898//cytoplasmic side of plasma membrane;GO:0016021//integral component of membrane;GO:0043190//ATP-binding cassette (ABC) transporter complex;GO:0055051//ATP-binding cassette (ABC) transporter complex, integrated substrate binding;GO:0055052//ATP-binding cassette (ABC) …	GO:0003924//GTPase activity;GO:0005047//signal recognition particle binding;GO:0005260//intracellularly ATP-gated chloride channel activity;GO:0005319//lipid transporter activity;GO:0005524//ATP binding;GO:0005525//GTP binding;GO:0009381//excinuclease ABC activity;GO:0015220//choline transmembrane transporter activity;GO:0015221//lipopolysaccharide transmembrane transporter activity;GO:0015412//A…	GO:0000910//cytokinesis;GO:0006289//nucleotide-excision repair;GO:0006614//SRP-dependent cotranslational protein targeting to membrane;GO:0006810//transport;GO:0006817//phosphate ion transport;GO:0006824//cobalt ion transport;GO:0006855//xenobiotic transmembrane transport;GO:0006869//lipid transport;GO:0007601//visual perception;GO:0008150//biological_process;GO:0008272//sulfate transport;GO:0009…
chr1	28308901	28309100	*	3.02837e-07	6.85874e-05	25.0575	chr1.g01473	1.3915	2.9	1.05941	0.000125626	0.00145231	Genebody	Abca1	XP_008325095.1 ATP-binding cassette sub-family A member 1-like isoform X1 [Cynoglossus semilaevis]	Human Diseases;Organismal Systems;Organismal Systems;Environmental Information Processing	Cardiovascular disease;Digestive system;Digestive system;Membrane transport	ko05417//Lipid and atherosclerosis;ko04979//Cholesterol metabolism;ko04975//Fat digestion and absorption;ko02010//ABC transporters	K05641;K05641;K05641;K05641	GO:0005575//cellular_component;GO:0005887//integral component of plasma membrane;GO:0009380//excinuclease repair complex;GO:0009898//cytoplasmic side of plasma membrane;GO:0016021//integral component of membrane;GO:0043190//ATP-binding cassette (ABC) transporter complex;GO:0055051//ATP-binding cassette (ABC) transporter complex, integrated substrate binding;GO:0055052//ATP-binding cassette (ABC) …	GO:0003924//GTPase activity;GO:0005047//signal recognition particle binding;GO:0005260//intracellularly ATP-gated chloride channel activity;GO:0005319//lipid transporter activity;GO:0005524//ATP binding;GO:0005525//GTP binding;GO:0009381//excinuclease ABC activity;GO:0015220//choline transmembrane transporter activity;GO:0015221//lipopolysaccharide transmembrane transporter activity;GO:0015412//A…	GO:0000910//cytokinesis;GO:0006289//nucleotide-excision repair;GO:0006614//SRP-dependent cotranslational protein targeting to membrane;GO:0006810//transport;GO:0006817//phosphate ion transport;GO:0006824//cobalt ion transport;GO:0006855//xenobiotic transmembrane transport;GO:0006869//lipid transport;GO:0007601//visual perception;GO:0008150//biological_process;GO:0008272//sulfate transport;GO:0009…
chr1	28309001	28309200	*	7.72258e-09	3.77929e-06	27.1437	chr1.g01473	1.3915	2.9	1.05941	0.000125626	0.00145231	Genebody	Abca1	XP_008325095.1 ATP-binding cassette sub-family A member 1-like isoform X1 [Cynoglossus semilaevis]	Human Diseases;Organismal Systems;Organismal Systems;Environmental Information Processing	Cardiovascular disease;Digestive system;Digestive system;Membrane transport	ko05417//Lipid and atherosclerosis;ko04979//Cholesterol metabolism;ko04975//Fat digestion and absorption;ko02010//ABC transporters	K05641;K05641;K05641;K05641	GO:0005575//cellular_component;GO:0005887//integral component of plasma membrane;GO:0009380//excinuclease repair complex;GO:0009898//cytoplasmic side of plasma membrane;GO:0016021//integral component of membrane;GO:0043190//ATP-binding cassette (ABC) transporter complex;GO:0055051//ATP-binding cassette (ABC) transporter complex, integrated substrate binding;GO:0055052//ATP-binding cassette (ABC) …	GO:0003924//GTPase activity;GO:0005047//signal recognition particle binding;GO:0005260//intracellularly ATP-gated chloride channel activity;GO:0005319//lipid transporter activity;GO:0005524//ATP binding;GO:0005525//GTP binding;GO:0009381//excinuclease ABC activity;GO:0015220//choline transmembrane transporter activity;GO:0015221//lipopolysaccharide transmembrane transporter activity;GO:0015412//A…	GO:0000910//cytokinesis;GO:0006289//nucleotide-excision repair;GO:0006614//SRP-dependent cotranslational protein targeting to membrane;GO:0006810//transport;GO:0006817//phosphate ion transport;GO:0006824//cobalt ion transport;GO:0006855//xenobiotic transmembrane transport;GO:0006869//lipid transport;GO:0007601//visual perception;GO:0008150//biological_process;GO:0008272//sulfate transport;GO:0009…
chr1	30134401	30134600	*	4.94282e-08	1.66857e-05	21.3607	chr1.g01507	8.1015	2.557	-1.66374	1.00416e-14	6.62819e-13	Genebody	NFIB	XP_008324328.1 nuclear factor 1 B-type isoform X2 [Cynoglossus semilaevis]	-	-	-	-	GO:0001650//fibrillar center;GO:0005575//cellular_component;GO:0005622//intracellular anatomical structure;GO:0005634//nucleus;GO:0005730//nucleolus;GO:0030424//axon;GO:0031974//membrane-enclosed lumen;GO:0031981//nuclear lumen;GO:0042995//cell projection;GO:0043005//neuron projection;GO:0043226//organelle;GO:0043227//membrane-bounded organelle;GO:0043228//non-membrane-bounded organelle;GO:004322…	GO:0000976//transcription cis-regulatory region binding;GO:0000977//RNA polymerase II transcription regulatory region sequence-specific DNA binding;GO:0000978//RNA polymerase II cis-regulatory region sequence-specific DNA binding;GO:0000981//DNA-binding transcription factor activity, RNA polymerase II-specific;GO:0000987//cis-regulatory region sequence-specific DNA binding;GO:0001067//transcripti…	GO:0000122//negative regulation of transcription by RNA polymerase II;GO:0000902//cell morphogenesis;GO:0000904//cell morphogenesis involved in differentiation;GO:0001501//skeletal system development;GO:0002062//chondrocyte differentiation;GO:0006139//nucleobase-containing compound metabolic process;GO:0006259//DNA metabolic process;GO:0006260//DNA replication;GO:0006351//transcription, DNA-templ…
chr1	30134501	30134700	*	1.61522e-05	0.00128718	20.1637	chr1.g01507	8.1015	2.557	-1.66374	1.00416e-14	6.62819e-13	Genebody	NFIB	XP_008324328.1 nuclear factor 1 B-type isoform X2 [Cynoglossus semilaevis]	-	-	-	-	GO:0001650//fibrillar center;GO:0005575//cellular_component;GO:0005622//intracellular anatomical structure;GO:0005634//nucleus;GO:0005730//nucleolus;GO:0030424//axon;GO:0031974//membrane-enclosed lumen;GO:0031981//nuclear lumen;GO:0042995//cell projection;GO:0043005//neuron projection;GO:0043226//organelle;GO:0043227//membrane-bounded organelle;GO:0043228//non-membrane-bounded organelle;GO:004322…	GO:0000976//transcription cis-regulatory region binding;GO:0000977//RNA polymerase II transcription regulatory region sequence-specific DNA binding;GO:0000978//RNA polymerase II cis-regulatory region sequence-specific DNA binding;GO:0000981//DNA-binding transcription factor activity, RNA polymerase II-specific;GO:0000987//cis-regulatory region sequence-specific DNA binding;GO:0001067//transcripti…	GO:0000122//negative regulation of transcription by RNA polymerase II;GO:0000902//cell morphogenesis;GO:0000904//cell morphogenesis involved in differentiation;GO:0001501//skeletal system development;GO:0002062//chondrocyte differentiation;GO:0006139//nucleobase-containing compound metabolic process;GO:0006259//DNA metabolic process;GO:0006260//DNA replication;GO:0006351//transcription, DNA-templ…
chr1	30171301	30171500	*	3.07343e-06	0.000389857	21.9212	chr1.g01507	8.1015	2.557	-1.66374	1.00416e-14	6.62819e-13	Genebody	NFIB	XP_008324328.1 nuclear factor 1 B-type isoform X2 [Cynoglossus semilaevis]	-	-	-	-	GO:0001650//fibrillar center;GO:0005575//cellular_component;GO:0005622//intracellular anatomical structure;GO:0005634//nucleus;GO:0005730//nucleolus;GO:0030424//axon;GO:0031974//membrane-enclosed lumen;GO:0031981//nuclear lumen;GO:0042995//cell projection;GO:0043005//neuron projection;GO:0043226//organelle;GO:0043227//membrane-bounded organelle;GO:0043228//non-membrane-bounded organelle;GO:004322…	GO:0000976//transcription cis-regulatory region binding;GO:0000977//RNA polymerase II transcription regulatory region sequence-specific DNA binding;GO:0000978//RNA polymerase II cis-regulatory region sequence-specific DNA binding;GO:0000981//DNA-binding transcription factor activity, RNA polymerase II-specific;GO:0000987//cis-regulatory region sequence-specific DNA binding;GO:0001067//transcripti…	GO:0000122//negative regulation of transcription by RNA polymerase II;GO:0000902//cell morphogenesis;GO:0000904//cell morphogenesis involved in differentiation;GO:0001501//skeletal system development;GO:0002062//chondrocyte differentiation;GO:0006139//nucleobase-containing compound metabolic process;GO:0006259//DNA metabolic process;GO:0006260//DNA replication;GO:0006351//transcription, DNA-templ…
chr1	30171601	30171800	*	5.44769e-11	5.71288e-08	23.1388	chr1.g01507	8.1015	2.557	-1.66374	1.00416e-14	6.62819e-13	Genebody	NFIB	XP_008324328.1 nuclear factor 1 B-type isoform X2 [Cynoglossus semilaevis]	-	-	-	-	GO:0001650//fibrillar center;GO:0005575//cellular_component;GO:0005622//intracellular anatomical structure;GO:0005634//nucleus;GO:0005730//nucleolus;GO:0030424//axon;GO:0031974//membrane-enclosed lumen;GO:0031981//nuclear lumen;GO:0042995//cell projection;GO:0043005//neuron projection;GO:0043226//organelle;GO:0043227//membrane-bounded organelle;GO:0043228//non-membrane-bounded organelle;GO:004322…	GO:0000976//transcription cis-regulatory region binding;GO:0000977//RNA polymerase II transcription regulatory region sequence-specific DNA binding;GO:0000978//RNA polymerase II cis-regulatory region sequence-specific DNA binding;GO:0000981//DNA-binding transcription factor activity, RNA polymerase II-specific;GO:0000987//cis-regulatory region sequence-specific DNA binding;GO:0001067//transcripti…	GO:0000122//negative regulation of transcription by RNA polymerase II;GO:0000902//cell morphogenesis;GO:0000904//cell morphogenesis involved in differentiation;GO:0001501//skeletal system development;GO:0002062//chondrocyte differentiation;GO:0006139//nucleobase-containing compound metabolic process;GO:0006259//DNA metabolic process;GO:0006260//DNA replication;GO:0006351//transcription, DNA-templ…
chr1	30171701	30171900	*	6.70219e-12	9.17365e-09	25.4009	chr1.g01507	8.1015	2.557	-1.66374	1.00416e-14	6.62819e-13	Genebody	NFIB	XP_008324328.1 nuclear factor 1 B-type isoform X2 [Cynoglossus semilaevis]	-	-	-	-	GO:0001650//fibrillar center;GO:0005575//cellular_component;GO:0005622//intracellular anatomical structure;GO:0005634//nucleus;GO:0005730//nucleolus;GO:0030424//axon;GO:0031974//membrane-enclosed lumen;GO:0031981//nuclear lumen;GO:0042995//cell projection;GO:0043005//neuron projection;GO:0043226//organelle;GO:0043227//membrane-bounded organelle;GO:0043228//non-membrane-bounded organelle;GO:004322…	GO:0000976//transcription cis-regulatory region binding;GO:0000977//RNA polymerase II transcription regulatory region sequence-specific DNA binding;GO:0000978//RNA polymerase II cis-regulatory region sequence-specific DNA binding;GO:0000981//DNA-binding transcription factor activity, RNA polymerase II-specific;GO:0000987//cis-regulatory region sequence-specific DNA binding;GO:0001067//transcripti…	GO:0000122//negative regulation of transcription by RNA polymerase II;GO:0000902//cell morphogenesis;GO:0000904//cell morphogenesis involved in differentiation;GO:0001501//skeletal system development;GO:0002062//chondrocyte differentiation;GO:0006139//nucleobase-containing compound metabolic process;GO:0006259//DNA metabolic process;GO:0006260//DNA replication;GO:0006351//transcription, DNA-templ…
chr1	30783101	30783300	*	2.58668e-11	3.00558e-08	-23.0468	chr1.g01524	3.4115	1.579	-1.1114	0.000751751	0.00679305	Genebody	PPP1R14B	XP_008317102.1 protein phosphatase 1 regulatory subunit 14B [Cynoglossus semilaevis]	-	-	-	-	GO:0005575//cellular_component;GO:0005622//intracellular anatomical structure;GO:0005737//cytoplasm	GO:0003674//molecular_function;GO:0004857//enzyme inhibitor activity;GO:0004864//protein phosphatase inhibitor activity;GO:0019208//phosphatase regulator activity;GO:0019212//phosphatase inhibitor activity;GO:0019888//protein phosphatase regulator activity;GO:0030234//enzyme regulator activity;GO:0098772//molecular function regulator	GO:0002376//immune system process;GO:0006950//response to stress;GO:0006952//defense response;GO:0006955//immune response;GO:0008150//biological_process;GO:0009892//negative regulation of metabolic process;GO:0010563//negative regulation of phosphorus metabolic process;GO:0010605//negative regulation of macromolecule metabolic process;GO:0010921//regulation of phosphatase activity;GO:0010923//neg…
chr1	30790001	30790200	*	0.00127757	0.0243004	-22.9874	chr1.g01524	3.4115	1.579	-1.1114	0.000751751	0.00679305	Genebody	PPP1R14B	XP_008317102.1 protein phosphatase 1 regulatory subunit 14B [Cynoglossus semilaevis]	-	-	-	-	GO:0005575//cellular_component;GO:0005622//intracellular anatomical structure;GO:0005737//cytoplasm	GO:0003674//molecular_function;GO:0004857//enzyme inhibitor activity;GO:0004864//protein phosphatase inhibitor activity;GO:0019208//phosphatase regulator activity;GO:0019212//phosphatase inhibitor activity;GO:0019888//protein phosphatase regulator activity;GO:0030234//enzyme regulator activity;GO:0098772//molecular function regulator	GO:0002376//immune system process;GO:0006950//response to stress;GO:0006952//defense response;GO:0006955//immune response;GO:0008150//biological_process;GO:0009892//negative regulation of metabolic process;GO:0010563//negative regulation of phosphorus metabolic process;GO:0010605//negative regulation of macromolecule metabolic process;GO:0010921//regulation of phosphatase activity;GO:0010923//neg…
chr1	30790101	30790300	*	3.29324e-05	0.00212158	-21.0244	chr1.g01524	3.4115	1.579	-1.1114	0.000751751	0.00679305	Genebody	PPP1R14B	XP_008317102.1 protein phosphatase 1 regulatory subunit 14B [Cynoglossus semilaevis]	-	-	-	-	GO:0005575//cellular_component;GO:0005622//intracellular anatomical structure;GO:0005737//cytoplasm	GO:0003674//molecular_function;GO:0004857//enzyme inhibitor activity;GO:0004864//protein phosphatase inhibitor activity;GO:0019208//phosphatase regulator activity;GO:0019212//phosphatase inhibitor activity;GO:0019888//protein phosphatase regulator activity;GO:0030234//enzyme regulator activity;GO:0098772//molecular function regulator	GO:0002376//immune system process;GO:0006950//response to stress;GO:0006952//defense response;GO:0006955//immune response;GO:0008150//biological_process;GO:0009892//negative regulation of metabolic process;GO:0010563//negative regulation of phosphorus metabolic process;GO:0010605//negative regulation of macromolecule metabolic process;GO:0010921//regulation of phosphatase activity;GO:0010923//neg…
chr1	32017801	32018000	*	0.000425248	0.0119507	22.6018	chr1.g01574	7.3485	3.213	-1.19353	4.03245e-05	0.00052941	Genebody	Efnb3	XP_008325340.1 ephrin-B2 isoform X2 [Cynoglossus semilaevis]	Organismal Systems	Development and regeneration	ko04360//Axon guidance	K05463	GO:0005575//cellular_component;GO:0005886//plasma membrane;GO:0005887//integral component of plasma membrane;GO:0016020//membrane;GO:0016021//integral component of membrane;GO:0031224//intrinsic component of membrane;GO:0031226//intrinsic component of plasma membrane;GO:0071944//cell periphery	GO:0001618//virus receptor activity;GO:0003674//molecular_function;GO:0003824//catalytic activity;GO:0004672//protein kinase activity;GO:0004713//protein tyrosine kinase activity;GO:0004714//transmembrane receptor protein tyrosine kinase activity;GO:0004888//transmembrane signaling receptor activity;GO:0005003//ephrin receptor activity;GO:0005005//transmembrane-ephrin receptor activity;GO:0005102…	GO:0000902//cell morphogenesis;GO:0000904//cell morphogenesis involved in differentiation;GO:0002376//immune system process;GO:0002682//regulation of immune system process;GO:0002684//positive regulation of immune system process;GO:0002694//regulation of leukocyte activation;GO:0002696//positive regulation of leukocyte activation;GO:0006464//cellular protein modification process;GO:0006468//prote…
chr1	32043201	32043400	*	0.000625468	0.0153513	22.9654	chr1.g01574	7.3485	3.213	-1.19353	4.03245e-05	0.00052941	Genebody	Efnb3	XP_008325340.1 ephrin-B2 isoform X2 [Cynoglossus semilaevis]	Organismal Systems	Development and regeneration	ko04360//Axon guidance	K05463	GO:0005575//cellular_component;GO:0005886//plasma membrane;GO:0005887//integral component of plasma membrane;GO:0016020//membrane;GO:0016021//integral component of membrane;GO:0031224//intrinsic component of membrane;GO:0031226//intrinsic component of plasma membrane;GO:0071944//cell periphery	GO:0001618//virus receptor activity;GO:0003674//molecular_function;GO:0003824//catalytic activity;GO:0004672//protein kinase activity;GO:0004713//protein tyrosine kinase activity;GO:0004714//transmembrane receptor protein tyrosine kinase activity;GO:0004888//transmembrane signaling receptor activity;GO:0005003//ephrin receptor activity;GO:0005005//transmembrane-ephrin receptor activity;GO:0005102…	GO:0000902//cell morphogenesis;GO:0000904//cell morphogenesis involved in differentiation;GO:0002376//immune system process;GO:0002682//regulation of immune system process;GO:0002684//positive regulation of immune system process;GO:0002694//regulation of leukocyte activation;GO:0002696//positive regulation of leukocyte activation;GO:0006464//cellular protein modification process;GO:0006468//prote…
chr1	32046201	32046400	*	0.000544657	0.0140462	-20.1058	chr1.g01574	7.3485	3.213	-1.19353	4.03245e-05	0.00052941	Genebody	Efnb3	XP_008325340.1 ephrin-B2 isoform X2 [Cynoglossus semilaevis]	Organismal Systems	Development and regeneration	ko04360//Axon guidance	K05463	GO:0005575//cellular_component;GO:0005886//plasma membrane;GO:0005887//integral component of plasma membrane;GO:0016020//membrane;GO:0016021//integral component of membrane;GO:0031224//intrinsic component of membrane;GO:0031226//intrinsic component of plasma membrane;GO:0071944//cell periphery	GO:0001618//virus receptor activity;GO:0003674//molecular_function;GO:0003824//catalytic activity;GO:0004672//protein kinase activity;GO:0004713//protein tyrosine kinase activity;GO:0004714//transmembrane receptor protein tyrosine kinase activity;GO:0004888//transmembrane signaling receptor activity;GO:0005003//ephrin receptor activity;GO:0005005//transmembrane-ephrin receptor activity;GO:0005102…	GO:0000902//cell morphogenesis;GO:0000904//cell morphogenesis involved in differentiation;GO:0002376//immune system process;GO:0002682//regulation of immune system process;GO:0002684//positive regulation of immune system process;GO:0002694//regulation of leukocyte activation;GO:0002696//positive regulation of leukocyte activation;GO:0006464//cellular protein modification process;GO:0006468//prote…
chr1	32735401	32735600	*	1.08073e-08	4.96634e-06	23.5677	chr1.g01616	1.8475	0.847	-1.12514	0.00251467	0.0187036	Genebody	DOCK11	XP_008325734.1 dedicator of cytokinesis protein 11 [Cynoglossus semilaevis]	-	-	-	-	GO:0005575//cellular_component;GO:0005622//intracellular anatomical structure;GO:0005737//cytoplasm;GO:0005829//cytosol	GO:0003674//molecular_function;GO:0005085//guanyl-nucleotide exchange factor activity;GO:0005488//binding;GO:0005515//protein binding;GO:0019899//enzyme binding;GO:0031267//small GTPase binding;GO:0051020//GTPase binding;GO:0098772//molecular function regulator	GO:0001775//cell activation;GO:0001776//leukocyte homeostasis;GO:0001782//B cell homeostasis;GO:0002252//immune effector process;GO:0002260//lymphocyte homeostasis;GO:0002263//cell activation involved in immune response;GO:0002285//lymphocyte activation involved in immune response;GO:0002312//B cell activation involved in immune response;GO:0002313//mature B cell differentiation involved in immun…
chr1	32735501	32735700	*	2.0257e-06	0.000286579	21.3107	chr1.g01616	1.8475	0.847	-1.12514	0.00251467	0.0187036	Genebody	DOCK11	XP_008325734.1 dedicator of cytokinesis protein 11 [Cynoglossus semilaevis]	-	-	-	-	GO:0005575//cellular_component;GO:0005622//intracellular anatomical structure;GO:0005737//cytoplasm;GO:0005829//cytosol	GO:0003674//molecular_function;GO:0005085//guanyl-nucleotide exchange factor activity;GO:0005488//binding;GO:0005515//protein binding;GO:0019899//enzyme binding;GO:0031267//small GTPase binding;GO:0051020//GTPase binding;GO:0098772//molecular function regulator	GO:0001775//cell activation;GO:0001776//leukocyte homeostasis;GO:0001782//B cell homeostasis;GO:0002252//immune effector process;GO:0002260//lymphocyte homeostasis;GO:0002263//cell activation involved in immune response;GO:0002285//lymphocyte activation involved in immune response;GO:0002312//B cell activation involved in immune response;GO:0002313//mature B cell differentiation involved in immun…
chr1	32736001	32736200	*	3.28995e-05	0.00212012	23.5243	chr1.g01616	1.8475	0.847	-1.12514	0.00251467	0.0187036	Genebody	DOCK11	XP_008325734.1 dedicator of cytokinesis protein 11 [Cynoglossus semilaevis]	-	-	-	-	GO:0005575//cellular_component;GO:0005622//intracellular anatomical structure;GO:0005737//cytoplasm;GO:0005829//cytosol	GO:0003674//molecular_function;GO:0005085//guanyl-nucleotide exchange factor activity;GO:0005488//binding;GO:0005515//protein binding;GO:0019899//enzyme binding;GO:0031267//small GTPase binding;GO:0051020//GTPase binding;GO:0098772//molecular function regulator	GO:0001775//cell activation;GO:0001776//leukocyte homeostasis;GO:0001782//B cell homeostasis;GO:0002252//immune effector process;GO:0002260//lymphocyte homeostasis;GO:0002263//cell activation involved in immune response;GO:0002285//lymphocyte activation involved in immune response;GO:0002312//B cell activation involved in immune response;GO:0002313//mature B cell differentiation involved in immun…
chr1	32744701	32744900	*	1.87017e-05	0.00142799	-29.2292	chr1.g01616	1.8475	0.847	-1.12514	0.00251467	0.0187036	Genebody	DOCK11	XP_008325734.1 dedicator of cytokinesis protein 11 [Cynoglossus semilaevis]	-	-	-	-	GO:0005575//cellular_component;GO:0005622//intracellular anatomical structure;GO:0005737//cytoplasm;GO:0005829//cytosol	GO:0003674//molecular_function;GO:0005085//guanyl-nucleotide exchange factor activity;GO:0005488//binding;GO:0005515//protein binding;GO:0019899//enzyme binding;GO:0031267//small GTPase binding;GO:0051020//GTPase binding;GO:0098772//molecular function regulator	GO:0001775//cell activation;GO:0001776//leukocyte homeostasis;GO:0001782//B cell homeostasis;GO:0002252//immune effector process;GO:0002260//lymphocyte homeostasis;GO:0002263//cell activation involved in immune response;GO:0002285//lymphocyte activation involved in immune response;GO:0002312//B cell activation involved in immune response;GO:0002313//mature B cell differentiation involved in immun…
chr1	36476201	36476400	*	3.34157e-08	1.22487e-05	21.8144	chr1.g01802	1.7495	0.659	-1.40859	0.00451245	0.0304623	Genebody	Arap1	XP_008326837.1 arf-GAP with Rho-GAP domain, ANK repeat and PH domain-containing protein 1-like isoform X1 [Cynoglossus semilaevis]	Cellular Processes	Transport and catabolism	ko04144//Endocytosis	K18439	GO:0019028//viral capsid	GO:0005085//guanyl-nucleotide exchange factor activity;GO:0005096//GTPase activator activity	GO:0007165//signal transduction
chr1	36487501	36487700	*	0.000109937	0.00485948	22.9966	chr1.g01802	1.7495	0.659	-1.40859	0.00451245	0.0304623	Genebody	Arap1	XP_008326837.1 arf-GAP with Rho-GAP domain, ANK repeat and PH domain-containing protein 1-like isoform X1 [Cynoglossus semilaevis]	Cellular Processes	Transport and catabolism	ko04144//Endocytosis	K18439	GO:0019028//viral capsid	GO:0005085//guanyl-nucleotide exchange factor activity;GO:0005096//GTPase activator activity	GO:0007165//signal transduction
chr2	565801	566000	*	9.56077e-16	3.10302e-12	26.5494	chr2.g01874	1.483	0.564	-1.39475	0.00177881	0.0141262	Genebody	Trpm4	XP_008312904.2 LOW QUALITY PROTEIN: transient receptor potential cation channel subfamily M member 4-like [Cynoglossus semilaevis]	Organismal Systems	Endocrine system	ko04911//Insulin secretion	K04979	GO:0016020//membrane	GO:0005216//ion channel activity	GO:0006811//ion transport;GO:0055085//transmembrane transport
chr2	565901	566100	*	1.2182e-34	4.44327e-30	37.8422	chr2.g01874	1.483	0.564	-1.39475	0.00177881	0.0141262	Genebody	Trpm4	XP_008312904.2 LOW QUALITY PROTEIN: transient receptor potential cation channel subfamily M member 4-like [Cynoglossus semilaevis]	Organismal Systems	Endocrine system	ko04911//Insulin secretion	K04979	GO:0016020//membrane	GO:0005216//ion channel activity	GO:0006811//ion transport;GO:0055085//transmembrane transport
chr2	566001	566200	*	1.27366e-44	9.95478e-40	40.2132	chr2.g01874	1.483	0.564	-1.39475	0.00177881	0.0141262	Genebody	Trpm4	XP_008312904.2 LOW QUALITY PROTEIN: transient receptor potential cation channel subfamily M member 4-like [Cynoglossus semilaevis]	Organismal Systems	Endocrine system	ko04911//Insulin secretion	K04979	GO:0016020//membrane	GO:0005216//ion channel activity	GO:0006811//ion transport;GO:0055085//transmembrane transport
chr2	566101	566300	*	2.23223e-17	9.84903e-14	38.0222	chr2.g01874	1.483	0.564	-1.39475	0.00177881	0.0141262	Genebody	Trpm4	XP_008312904.2 LOW QUALITY PROTEIN: transient receptor potential cation channel subfamily M member 4-like [Cynoglossus semilaevis]	Organismal Systems	Endocrine system	ko04911//Insulin secretion	K04979	GO:0016020//membrane	GO:0005216//ion channel activity	GO:0006811//ion transport;GO:0055085//transmembrane transport
chr2	596901	597100	*	1.7638e-08	7.35835e-06	-23.05	chr2.g01876	10.2385	2.931	-1.80454	6.50257e-09	1.95353e-07	Genebody	IRF5	XP_008312881.1 interferon regulatory factor 3-like [Cynoglossus semilaevis]	Human Diseases;Human Diseases;Human Diseases;Human Diseases;Human Diseases;Human Diseases;Human Diseases;Human Diseases;Human Diseases;Human Diseases;Human Diseases;Human Diseases;Human Diseases;Human Diseases;Human Diseases;Organismal Systems;Human Diseases;Organismal Systems;Human Diseases;Organismal Systems;Organismal Systems	Infectious disease: viral;Infectious disease: bacterial;Infectious disease: viral;Infectious disease: viral;Infectious disease: viral;Cardiovascular disease;Cancer: overview;Infectious disease: viral;Infectious disease: bacterial;Infectious disease: viral;Infectious disease: viral;Infectious disease: viral;Infectious disease: viral;Infectious disease: viral;Endocrine and metabolic disease;Immune …	ko05165//Human papillomavirus infection;ko05131//Shigellosis;ko05163//Human cytomegalovirus infection;ko05168//Herpes simplex virus 1 infection;ko05170//Human immunodeficiency virus 1 infection;ko05417//Lipid and atherosclerosis;ko05203//Viral carcinogenesis;ko05167//Kaposi sarcoma-associated herpesvirus infection;ko05135//Yersinia infection;ko05171//Coronavirus disease - COVID-19;ko05169//Epstei…	K05411;K05411;K05411;K05411;K05411;K05411;K05411;K05411;K05411;K05411;K05411;K05411;K05411;K05411;K05411;K05411;K05411;K05411;K05411;K05411;K05411	GO:0005575//cellular_component;GO:0005622//intracellular anatomical structure;GO:0005634//nucleus;GO:0005654//nucleoplasm;GO:0005737//cytoplasm;GO:0005829//cytosol;GO:0031974//membrane-enclosed lumen;GO:0031981//nuclear lumen;GO:0043226//organelle;GO:0043227//membrane-bounded organelle;GO:0043229//intracellular organelle;GO:0043231//intracellular membrane-bounded organelle;GO:0043233//organelle l…	GO:0000976//transcription cis-regulatory region binding;GO:0000977//RNA polymerase II transcription regulatory region sequence-specific DNA binding;GO:0000978//RNA polymerase II cis-regulatory region sequence-specific DNA binding;GO:0000981//DNA-binding transcription factor activity, RNA polymerase II-specific;GO:0000987//cis-regulatory region sequence-specific DNA binding;GO:0001067//transcripti…	GO:0000122//negative regulation of transcription by RNA polymerase II;GO:0001816//cytokine production;GO:0001817//regulation of cytokine production;GO:0001818//negative regulation of cytokine production;GO:0001819//positive regulation of cytokine production;GO:0001959//regulation of cytokine-mediated signaling pathway;GO:0001961//positive regulation of cytokine-mediated signaling pathway;GO:00022…
chr2	1273101	1273300	*	2.72615e-09	1.61169e-06	23.5753	chr2.g01917	1.401	0.488	-1.5215	0.00207664	0.0160417	Genebody	--	XP_024913249.1 uncharacterized protein LOC103382017 isoform X1 [Cynoglossus semilaevis]	-	-	-	-	-	-	-
chr2	1280301	1280500	*	3.4039e-06	0.000419575	26.391	chr2.g01918	0.4385	1.7025	1.95701	0.00209641	0.0161741	Genebody	--	XP_016890344.1 flocculation protein FLO11-like isoform X2 [Cynoglossus semilaevis]	-	-	-	-	-	-	-
chr2	1307601	1307800	*	3.36717e-07	7.4463e-05	21.912	chr2.g01920	7.7485	18.125	1.22599	2.96787e-10	1.1316e-08	Genebody	tbx6	XP_024913291.1 hydroxyproline dehydrogenase [Cynoglossus semilaevis]	-	-	-	-	GO:0005575//cellular_component;GO:0005622//intracellular anatomical structure;GO:0005737//cytoplasm;GO:0005739//mitochondrion;GO:0005740//mitochondrial envelope;GO:0005743//mitochondrial inner membrane;GO:0005759//mitochondrial matrix;GO:0016020//membrane;GO:0019866//organelle inner membrane;GO:0031090//organelle membrane;GO:0031966//mitochondrial membrane;GO:0031967//organelle envelope;GO:003197…	GO:0000166//nucleotide binding;GO:0003674//molecular_function;GO:0003700//DNA-binding transcription factor activity;GO:0003824//catalytic activity;GO:0004657//proline dehydrogenase activity;GO:0005488//binding;GO:0016491//oxidoreductase activity;GO:0016645//oxidoreductase activity, acting on the CH-NH group of donors;GO:0036094//small molecule binding;GO:0043167//ion binding;GO:0043168//anion bin…	GO:0006081//cellular aldehyde metabolic process;GO:0006082//organic acid metabolic process;GO:0006355//regulation of transcription, DNA-templated;GO:0006520//cellular amino acid metabolic process;GO:0006536//glutamate metabolic process;GO:0006560//proline metabolic process;GO:0006562//proline catabolic process;GO:0006807//nitrogen compound metabolic process;GO:0008150//biological_process;GO:00081…
chr2	1927801	1928000	*	3.78221e-08	1.35374e-05	23.4966	chr2.g01968	3.748	1.4275	-1.39263	0.00274189	0.0200694	Genebody	SMARCD2	XP_008311947.1 SWI/SNF-related matrix-associated actin-dependent regulator of chromatin subfamily D member 2-like [Cynoglossus semilaevis]	Organismal Systems;Human Diseases	Environmental adaptation;Cancer: specific types	ko04714//Thermogenesis;ko05225//Hepatocellular carcinoma	K11650;K11650	-	GO:0005515//protein binding	-
chr2	1927901	1928100	*	5.67241e-07	0.000110896	20.6424	chr2.g01968	3.748	1.4275	-1.39263	0.00274189	0.0200694	Genebody	SMARCD2	XP_008311947.1 SWI/SNF-related matrix-associated actin-dependent regulator of chromatin subfamily D member 2-like [Cynoglossus semilaevis]	Organismal Systems;Human Diseases	Environmental adaptation;Cancer: specific types	ko04714//Thermogenesis;ko05225//Hepatocellular carcinoma	K11650;K11650	-	GO:0005515//protein binding	-
chr2	1931001	1931200	*	2.06232e-07	5.11212e-05	23.8439	chr2.g01968	3.748	1.4275	-1.39263	0.00274189	0.0200694	Genebody	SMARCD2	XP_008311947.1 SWI/SNF-related matrix-associated actin-dependent regulator of chromatin subfamily D member 2-like [Cynoglossus semilaevis]	Organismal Systems;Human Diseases	Environmental adaptation;Cancer: specific types	ko04714//Thermogenesis;ko05225//Hepatocellular carcinoma	K11650;K11650	-	GO:0005515//protein binding	-
chr2	1931101	1931300	*	1.01591e-06	0.000171646	20.8074	chr2.g01968	3.748	1.4275	-1.39263	0.00274189	0.0200694	Genebody	SMARCD2	XP_008311947.1 SWI/SNF-related matrix-associated actin-dependent regulator of chromatin subfamily D member 2-like [Cynoglossus semilaevis]	Organismal Systems;Human Diseases	Environmental adaptation;Cancer: specific types	ko04714//Thermogenesis;ko05225//Hepatocellular carcinoma	K11650;K11650	-	GO:0005515//protein binding	-
chr2	1931401	1931600	*	0.000153118	0.00607445	22.5699	chr2.g01968	3.748	1.4275	-1.39263	0.00274189	0.0200694	Genebody	SMARCD2	XP_008311947.1 SWI/SNF-related matrix-associated actin-dependent regulator of chromatin subfamily D member 2-like [Cynoglossus semilaevis]	Organismal Systems;Human Diseases	Environmental adaptation;Cancer: specific types	ko04714//Thermogenesis;ko05225//Hepatocellular carcinoma	K11650;K11650	-	GO:0005515//protein binding	-
chr2	2359901	2360100	*	1.3997e-05	0.00116286	22.8808	chr2.g01980	1.3835	2.8185	1.0266	0.00324324	0.0231233	Genebody	Pcdh15	XP_008290547.1 PREDICTED: protocadherin-15-like [Stegastes partitus]	-	-	-	-	GO:0016020//membrane	GO:0005509//calcium ion binding	GO:0007156//homophilic cell adhesion via plasma membrane adhesion molecules
chr2	2365401	2365600	*	4.89993e-05	0.00279863	21.6379	chr2.g01980	1.3835	2.8185	1.0266	0.00324324	0.0231233	Genebody	Pcdh15	XP_008290547.1 PREDICTED: protocadherin-15-like [Stegastes partitus]	-	-	-	-	GO:0016020//membrane	GO:0005509//calcium ion binding	GO:0007156//homophilic cell adhesion via plasma membrane adhesion molecules
chr2	2365501	2365700	*	6.2433e-08	2.00969e-05	28.536	chr2.g01980	1.3835	2.8185	1.0266	0.00324324	0.0231233	Genebody	Pcdh15	XP_008290547.1 PREDICTED: protocadherin-15-like [Stegastes partitus]	-	-	-	-	GO:0016020//membrane	GO:0005509//calcium ion binding	GO:0007156//homophilic cell adhesion via plasma membrane adhesion molecules
chr2	2368501	2368700	*	9.03251e-05	0.00425544	-21.9852	chr2.g01980	1.3835	2.8185	1.0266	0.00324324	0.0231233	Genebody	Pcdh15	XP_008290547.1 PREDICTED: protocadherin-15-like [Stegastes partitus]	-	-	-	-	GO:0016020//membrane	GO:0005509//calcium ion binding	GO:0007156//homophilic cell adhesion via plasma membrane adhesion molecules
chr2	2575101	2575300	*	0.000163601	0.00634904	21.9416	chr2.g01985	0.081	0.426	2.39486	0.0067517	0.0421775	Genebody	PDE6C	XP_024913257.1 cone cGMP-specific 3',5'-cyclic phosphodiesterase subunit alpha' [Cynoglossus semilaevis]	Metabolism;Metabolism	Global and overview maps;Nucleotide metabolism	ko01100//Metabolic pathways;ko00230//Purine metabolism	K13757;K13757	-	GO:0003968//RNA-directed 5'-3' RNA polymerase activity;GO:0004114//3',5'-cyclic-nucleotide phosphodiesterase activity;GO:0005515//protein binding	GO:0007165//signal transduction
chr2	3456501	3456700	*	4.11144e-07	8.70035e-05	26.2619	chr2.g02026	8.0625	3.8605	-1.06244	3.39894e-05	0.000455899	Genebody	Kcnh4	XP_008312035.2 potassium voltage-gated channel subfamily H member 4-like [Cynoglossus semilaevis]	-	-	-	-	GO:0016020//membrane;GO:0016021//integral component of membrane	GO:0005216//ion channel activity;GO:0005515//protein binding	GO:0000910//cytokinesis;GO:0006355//regulation of transcription, DNA-templated;GO:0006811//ion transport;GO:0007165//signal transduction;GO:0055085//transmembrane transport
chr2	3670901	3671100	*	2.02757e-05	0.00151282	24.0712	chr2.g02039	1.74	0.7085	-1.29625	0.00176391	0.0140381	Genebody	TCF7L2	XP_008312059.1 transcription factor 7-like 2 isoform X3 [Cynoglossus semilaevis]	Human Diseases;Human Diseases;Human Diseases;Human Diseases;Environmental Information Processing;Human Diseases;Human Diseases;Human Diseases;Human Diseases;Environmental Information Processing;Cellular Processes;Human Diseases;Organismal Systems;Human Diseases;Human Diseases;Human Diseases;Human Diseases;Human Diseases;Human Diseases;Human Diseases	Cancer: overview;Infectious disease: viral;Infectious disease: bacterial;Infectious disease: viral;Signal transduction;Cancer: specific types;Cancer: specific types;Endocrine and metabolic disease;Cancer: specific types;Signal transduction;Cellular community - eukaryotes;Endocrine and metabolic disease;Endocrine system;Cancer: specific types;Cancer: specific types;Cardiovascular disease;Cancer: s…	ko05200//Pathways in cancer;ko05165//Human papillomavirus infection;ko05132//Salmonella infection;ko05167//Kaposi sarcoma-associated herpesvirus infection;ko04310//Wnt signaling pathway;ko05224//Breast cancer;ko05225//Hepatocellular carcinoma;ko04934//Cushing syndrome;ko05226//Gastric cancer;ko04390//Hippo signaling pathway;ko04520//Adherens junction;ko04936//Alcoholic liver disease;ko04916//Mela…	K04491;K04491;K04491;K04491;K04491;K04491;K04491;K04491;K04491;K04491;K04491;K04491;K04491;K04491;K04491;K04491;K04491;K04491;K04491;K04491	GO:0000228//nuclear chromosome;GO:0000785//chromatin;GO:0005575//cellular_component;GO:0005622//intracellular anatomical structure;GO:0005634//nucleus;GO:0005654//nucleoplasm;GO:0005667//transcription regulator complex;GO:0005694//chromosome;GO:0005737//cytoplasm;GO:0005829//cytosol;GO:0016604//nuclear body;GO:0016605//PML body;GO:0031974//membrane-enclosed lumen;GO:0031981//nuclear lumen;GO:0032…	GO:0000976//transcription cis-regulatory region binding;GO:0000977//RNA polymerase II transcription regulatory region sequence-specific DNA binding;GO:0000978//RNA polymerase II cis-regulatory region sequence-specific DNA binding;GO:0000981//DNA-binding transcription factor activity, RNA polymerase II-specific;GO:0000987//cis-regulatory region sequence-specific DNA binding;GO:0001067//transcripti…	GO:0000003//reproduction;GO:0000122//negative regulation of transcription by RNA polymerase II;GO:0000902//cell morphogenesis;GO:0001503//ossification;GO:0001568//blood vessel development;GO:0001678//cellular glucose homeostasis;GO:0001704//formation of primary germ layer;GO:0001707//mesoderm formation;GO:0001708//cell fate specification;GO:0001709//cell fate determination;GO:0001710//mesodermal …
chr2	3695101	3695300	*	0.00188227	0.031097	20.8172	chr2.g02039	1.74	0.7085	-1.29625	0.00176391	0.0140381	Genebody	TCF7L2	XP_008312059.1 transcription factor 7-like 2 isoform X3 [Cynoglossus semilaevis]	Human Diseases;Human Diseases;Human Diseases;Human Diseases;Environmental Information Processing;Human Diseases;Human Diseases;Human Diseases;Human Diseases;Environmental Information Processing;Cellular Processes;Human Diseases;Organismal Systems;Human Diseases;Human Diseases;Human Diseases;Human Diseases;Human Diseases;Human Diseases;Human Diseases	Cancer: overview;Infectious disease: viral;Infectious disease: bacterial;Infectious disease: viral;Signal transduction;Cancer: specific types;Cancer: specific types;Endocrine and metabolic disease;Cancer: specific types;Signal transduction;Cellular community - eukaryotes;Endocrine and metabolic disease;Endocrine system;Cancer: specific types;Cancer: specific types;Cardiovascular disease;Cancer: s…	ko05200//Pathways in cancer;ko05165//Human papillomavirus infection;ko05132//Salmonella infection;ko05167//Kaposi sarcoma-associated herpesvirus infection;ko04310//Wnt signaling pathway;ko05224//Breast cancer;ko05225//Hepatocellular carcinoma;ko04934//Cushing syndrome;ko05226//Gastric cancer;ko04390//Hippo signaling pathway;ko04520//Adherens junction;ko04936//Alcoholic liver disease;ko04916//Mela…	K04491;K04491;K04491;K04491;K04491;K04491;K04491;K04491;K04491;K04491;K04491;K04491;K04491;K04491;K04491;K04491;K04491;K04491;K04491;K04491	GO:0000228//nuclear chromosome;GO:0000785//chromatin;GO:0005575//cellular_component;GO:0005622//intracellular anatomical structure;GO:0005634//nucleus;GO:0005654//nucleoplasm;GO:0005667//transcription regulator complex;GO:0005694//chromosome;GO:0005737//cytoplasm;GO:0005829//cytosol;GO:0016604//nuclear body;GO:0016605//PML body;GO:0031974//membrane-enclosed lumen;GO:0031981//nuclear lumen;GO:0032…	GO:0000976//transcription cis-regulatory region binding;GO:0000977//RNA polymerase II transcription regulatory region sequence-specific DNA binding;GO:0000978//RNA polymerase II cis-regulatory region sequence-specific DNA binding;GO:0000981//DNA-binding transcription factor activity, RNA polymerase II-specific;GO:0000987//cis-regulatory region sequence-specific DNA binding;GO:0001067//transcripti…	GO:0000003//reproduction;GO:0000122//negative regulation of transcription by RNA polymerase II;GO:0000902//cell morphogenesis;GO:0001503//ossification;GO:0001568//blood vessel development;GO:0001678//cellular glucose homeostasis;GO:0001704//formation of primary germ layer;GO:0001707//mesoderm formation;GO:0001708//cell fate specification;GO:0001709//cell fate determination;GO:0001710//mesodermal …
chr2	3695201	3695400	*	0.000453912	0.0124659	23.3414	chr2.g02039	1.74	0.7085	-1.29625	0.00176391	0.0140381	Genebody	TCF7L2	XP_008312059.1 transcription factor 7-like 2 isoform X3 [Cynoglossus semilaevis]	Human Diseases;Human Diseases;Human Diseases;Human Diseases;Environmental Information Processing;Human Diseases;Human Diseases;Human Diseases;Human Diseases;Environmental Information Processing;Cellular Processes;Human Diseases;Organismal Systems;Human Diseases;Human Diseases;Human Diseases;Human Diseases;Human Diseases;Human Diseases;Human Diseases	Cancer: overview;Infectious disease: viral;Infectious disease: bacterial;Infectious disease: viral;Signal transduction;Cancer: specific types;Cancer: specific types;Endocrine and metabolic disease;Cancer: specific types;Signal transduction;Cellular community - eukaryotes;Endocrine and metabolic disease;Endocrine system;Cancer: specific types;Cancer: specific types;Cardiovascular disease;Cancer: s…	ko05200//Pathways in cancer;ko05165//Human papillomavirus infection;ko05132//Salmonella infection;ko05167//Kaposi sarcoma-associated herpesvirus infection;ko04310//Wnt signaling pathway;ko05224//Breast cancer;ko05225//Hepatocellular carcinoma;ko04934//Cushing syndrome;ko05226//Gastric cancer;ko04390//Hippo signaling pathway;ko04520//Adherens junction;ko04936//Alcoholic liver disease;ko04916//Mela…	K04491;K04491;K04491;K04491;K04491;K04491;K04491;K04491;K04491;K04491;K04491;K04491;K04491;K04491;K04491;K04491;K04491;K04491;K04491;K04491	GO:0000228//nuclear chromosome;GO:0000785//chromatin;GO:0005575//cellular_component;GO:0005622//intracellular anatomical structure;GO:0005634//nucleus;GO:0005654//nucleoplasm;GO:0005667//transcription regulator complex;GO:0005694//chromosome;GO:0005737//cytoplasm;GO:0005829//cytosol;GO:0016604//nuclear body;GO:0016605//PML body;GO:0031974//membrane-enclosed lumen;GO:0031981//nuclear lumen;GO:0032…	GO:0000976//transcription cis-regulatory region binding;GO:0000977//RNA polymerase II transcription regulatory region sequence-specific DNA binding;GO:0000978//RNA polymerase II cis-regulatory region sequence-specific DNA binding;GO:0000981//DNA-binding transcription factor activity, RNA polymerase II-specific;GO:0000987//cis-regulatory region sequence-specific DNA binding;GO:0001067//transcripti…	GO:0000003//reproduction;GO:0000122//negative regulation of transcription by RNA polymerase II;GO:0000902//cell morphogenesis;GO:0001503//ossification;GO:0001568//blood vessel development;GO:0001678//cellular glucose homeostasis;GO:0001704//formation of primary germ layer;GO:0001707//mesoderm formation;GO:0001708//cell fate specification;GO:0001709//cell fate determination;GO:0001710//mesodermal …
chr2	3695301	3695500	*	4.85357e-13	8.81369e-10	31.5226	chr2.g02039	1.74	0.7085	-1.29625	0.00176391	0.0140381	Genebody	TCF7L2	XP_008312059.1 transcription factor 7-like 2 isoform X3 [Cynoglossus semilaevis]	Human Diseases;Human Diseases;Human Diseases;Human Diseases;Environmental Information Processing;Human Diseases;Human Diseases;Human Diseases;Human Diseases;Environmental Information Processing;Cellular Processes;Human Diseases;Organismal Systems;Human Diseases;Human Diseases;Human Diseases;Human Diseases;Human Diseases;Human Diseases;Human Diseases	Cancer: overview;Infectious disease: viral;Infectious disease: bacterial;Infectious disease: viral;Signal transduction;Cancer: specific types;Cancer: specific types;Endocrine and metabolic disease;Cancer: specific types;Signal transduction;Cellular community - eukaryotes;Endocrine and metabolic disease;Endocrine system;Cancer: specific types;Cancer: specific types;Cardiovascular disease;Cancer: s…	ko05200//Pathways in cancer;ko05165//Human papillomavirus infection;ko05132//Salmonella infection;ko05167//Kaposi sarcoma-associated herpesvirus infection;ko04310//Wnt signaling pathway;ko05224//Breast cancer;ko05225//Hepatocellular carcinoma;ko04934//Cushing syndrome;ko05226//Gastric cancer;ko04390//Hippo signaling pathway;ko04520//Adherens junction;ko04936//Alcoholic liver disease;ko04916//Mela…	K04491;K04491;K04491;K04491;K04491;K04491;K04491;K04491;K04491;K04491;K04491;K04491;K04491;K04491;K04491;K04491;K04491;K04491;K04491;K04491	GO:0000228//nuclear chromosome;GO:0000785//chromatin;GO:0005575//cellular_component;GO:0005622//intracellular anatomical structure;GO:0005634//nucleus;GO:0005654//nucleoplasm;GO:0005667//transcription regulator complex;GO:0005694//chromosome;GO:0005737//cytoplasm;GO:0005829//cytosol;GO:0016604//nuclear body;GO:0016605//PML body;GO:0031974//membrane-enclosed lumen;GO:0031981//nuclear lumen;GO:0032…	GO:0000976//transcription cis-regulatory region binding;GO:0000977//RNA polymerase II transcription regulatory region sequence-specific DNA binding;GO:0000978//RNA polymerase II cis-regulatory region sequence-specific DNA binding;GO:0000981//DNA-binding transcription factor activity, RNA polymerase II-specific;GO:0000987//cis-regulatory region sequence-specific DNA binding;GO:0001067//transcripti…	GO:0000003//reproduction;GO:0000122//negative regulation of transcription by RNA polymerase II;GO:0000902//cell morphogenesis;GO:0001503//ossification;GO:0001568//blood vessel development;GO:0001678//cellular glucose homeostasis;GO:0001704//formation of primary germ layer;GO:0001707//mesoderm formation;GO:0001708//cell fate specification;GO:0001709//cell fate determination;GO:0001710//mesodermal …
chr2	3695401	3695600	*	3.26009e-11	3.67109e-08	32.2761	chr2.g02039	1.74	0.7085	-1.29625	0.00176391	0.0140381	Genebody	TCF7L2	XP_008312059.1 transcription factor 7-like 2 isoform X3 [Cynoglossus semilaevis]	Human Diseases;Human Diseases;Human Diseases;Human Diseases;Environmental Information Processing;Human Diseases;Human Diseases;Human Diseases;Human Diseases;Environmental Information Processing;Cellular Processes;Human Diseases;Organismal Systems;Human Diseases;Human Diseases;Human Diseases;Human Diseases;Human Diseases;Human Diseases;Human Diseases	Cancer: overview;Infectious disease: viral;Infectious disease: bacterial;Infectious disease: viral;Signal transduction;Cancer: specific types;Cancer: specific types;Endocrine and metabolic disease;Cancer: specific types;Signal transduction;Cellular community - eukaryotes;Endocrine and metabolic disease;Endocrine system;Cancer: specific types;Cancer: specific types;Cardiovascular disease;Cancer: s…	ko05200//Pathways in cancer;ko05165//Human papillomavirus infection;ko05132//Salmonella infection;ko05167//Kaposi sarcoma-associated herpesvirus infection;ko04310//Wnt signaling pathway;ko05224//Breast cancer;ko05225//Hepatocellular carcinoma;ko04934//Cushing syndrome;ko05226//Gastric cancer;ko04390//Hippo signaling pathway;ko04520//Adherens junction;ko04936//Alcoholic liver disease;ko04916//Mela…	K04491;K04491;K04491;K04491;K04491;K04491;K04491;K04491;K04491;K04491;K04491;K04491;K04491;K04491;K04491;K04491;K04491;K04491;K04491;K04491	GO:0000228//nuclear chromosome;GO:0000785//chromatin;GO:0005575//cellular_component;GO:0005622//intracellular anatomical structure;GO:0005634//nucleus;GO:0005654//nucleoplasm;GO:0005667//transcription regulator complex;GO:0005694//chromosome;GO:0005737//cytoplasm;GO:0005829//cytosol;GO:0016604//nuclear body;GO:0016605//PML body;GO:0031974//membrane-enclosed lumen;GO:0031981//nuclear lumen;GO:0032…	GO:0000976//transcription cis-regulatory region binding;GO:0000977//RNA polymerase II transcription regulatory region sequence-specific DNA binding;GO:0000978//RNA polymerase II cis-regulatory region sequence-specific DNA binding;GO:0000981//DNA-binding transcription factor activity, RNA polymerase II-specific;GO:0000987//cis-regulatory region sequence-specific DNA binding;GO:0001067//transcripti…	GO:0000003//reproduction;GO:0000122//negative regulation of transcription by RNA polymerase II;GO:0000902//cell morphogenesis;GO:0001503//ossification;GO:0001568//blood vessel development;GO:0001678//cellular glucose homeostasis;GO:0001704//formation of primary germ layer;GO:0001707//mesoderm formation;GO:0001708//cell fate specification;GO:0001709//cell fate determination;GO:0001710//mesodermal …
chr2	3720901	3721100	*	2.94794e-10	2.45274e-07	21.9108	chr2.g02039	1.74	0.7085	-1.29625	0.00176391	0.0140381	Genebody	TCF7L2	XP_008312059.1 transcription factor 7-like 2 isoform X3 [Cynoglossus semilaevis]	Human Diseases;Human Diseases;Human Diseases;Human Diseases;Environmental Information Processing;Human Diseases;Human Diseases;Human Diseases;Human Diseases;Environmental Information Processing;Cellular Processes;Human Diseases;Organismal Systems;Human Diseases;Human Diseases;Human Diseases;Human Diseases;Human Diseases;Human Diseases;Human Diseases	Cancer: overview;Infectious disease: viral;Infectious disease: bacterial;Infectious disease: viral;Signal transduction;Cancer: specific types;Cancer: specific types;Endocrine and metabolic disease;Cancer: specific types;Signal transduction;Cellular community - eukaryotes;Endocrine and metabolic disease;Endocrine system;Cancer: specific types;Cancer: specific types;Cardiovascular disease;Cancer: s…	ko05200//Pathways in cancer;ko05165//Human papillomavirus infection;ko05132//Salmonella infection;ko05167//Kaposi sarcoma-associated herpesvirus infection;ko04310//Wnt signaling pathway;ko05224//Breast cancer;ko05225//Hepatocellular carcinoma;ko04934//Cushing syndrome;ko05226//Gastric cancer;ko04390//Hippo signaling pathway;ko04520//Adherens junction;ko04936//Alcoholic liver disease;ko04916//Mela…	K04491;K04491;K04491;K04491;K04491;K04491;K04491;K04491;K04491;K04491;K04491;K04491;K04491;K04491;K04491;K04491;K04491;K04491;K04491;K04491	GO:0000228//nuclear chromosome;GO:0000785//chromatin;GO:0005575//cellular_component;GO:0005622//intracellular anatomical structure;GO:0005634//nucleus;GO:0005654//nucleoplasm;GO:0005667//transcription regulator complex;GO:0005694//chromosome;GO:0005737//cytoplasm;GO:0005829//cytosol;GO:0016604//nuclear body;GO:0016605//PML body;GO:0031974//membrane-enclosed lumen;GO:0031981//nuclear lumen;GO:0032…	GO:0000976//transcription cis-regulatory region binding;GO:0000977//RNA polymerase II transcription regulatory region sequence-specific DNA binding;GO:0000978//RNA polymerase II cis-regulatory region sequence-specific DNA binding;GO:0000981//DNA-binding transcription factor activity, RNA polymerase II-specific;GO:0000987//cis-regulatory region sequence-specific DNA binding;GO:0001067//transcripti…	GO:0000003//reproduction;GO:0000122//negative regulation of transcription by RNA polymerase II;GO:0000902//cell morphogenesis;GO:0001503//ossification;GO:0001568//blood vessel development;GO:0001678//cellular glucose homeostasis;GO:0001704//formation of primary germ layer;GO:0001707//mesoderm formation;GO:0001708//cell fate specification;GO:0001709//cell fate determination;GO:0001710//mesodermal …
chr2	3917301	3917500	*	4.90053e-07	9.93851e-05	-28.5938	chr2.g02047	23.9365	7.983	-1.58421	3.47609e-17	3.03392e-15	Genebody	VCL	XP_008312102.1 vinculin [Cynoglossus semilaevis]	Human Diseases;Cellular Processes;Cellular Processes;Organismal Systems;Cellular Processes;Human Diseases;Human Diseases	Infectious disease: bacterial;Cell motility;Cellular community - eukaryotes;Immune system;Cellular community - eukaryotes;Infectious disease: parasitic;Infectious disease: bacterial	ko05131//Shigellosis;ko04810//Regulation of actin cytoskeleton;ko04510//Focal adhesion;ko04670//Leukocyte transendothelial migration;ko04520//Adherens junction;ko05146//Amoebiasis;ko05100//Bacterial invasion of epithelial cells	K05700;K05700;K05700;K05700;K05700;K05700;K05700	-	GO:0003677//DNA binding;GO:0051015//actin filament binding	GO:0006310//DNA recombination;GO:0007155//cell adhesion
chr2	6635101	6635300	*	0.0049751	0.0569603	20.133	chr2.g02193	0.6055	1.7445	1.52661	8.74493e-05	0.00105328	Genebody	TANC2	XP_016889605.1 protein TANC2 isoform X3 [Cynoglossus semilaevis]	-	-	-	-	-	GO:0005515//protein binding	GO:0001701//in utero embryonic development;GO:0007275//multicellular organism development;GO:0008150//biological_process;GO:0009790//embryo development;GO:0009792//embryo development ending in birth or egg hatching;GO:0032501//multicellular organismal process;GO:0032502//developmental process;GO:0043009//chordate embryonic development;GO:0048856//anatomical structure development
chr2	6635201	6635400	*	0.0049751	0.0569603	20.133	chr2.g02193	0.6055	1.7445	1.52661	8.74493e-05	0.00105328	Genebody	TANC2	XP_016889605.1 protein TANC2 isoform X3 [Cynoglossus semilaevis]	-	-	-	-	-	GO:0005515//protein binding	GO:0001701//in utero embryonic development;GO:0007275//multicellular organism development;GO:0008150//biological_process;GO:0009790//embryo development;GO:0009792//embryo development ending in birth or egg hatching;GO:0032501//multicellular organismal process;GO:0032502//developmental process;GO:0043009//chordate embryonic development;GO:0048856//anatomical structure development
chr2	6654401	6654600	*	2.60282e-05	0.00180378	20.1321	chr2.g02193	0.6055	1.7445	1.52661	8.74493e-05	0.00105328	Genebody	TANC2	XP_016889605.1 protein TANC2 isoform X3 [Cynoglossus semilaevis]	-	-	-	-	-	GO:0005515//protein binding	GO:0001701//in utero embryonic development;GO:0007275//multicellular organism development;GO:0008150//biological_process;GO:0009790//embryo development;GO:0009792//embryo development ending in birth or egg hatching;GO:0032501//multicellular organismal process;GO:0032502//developmental process;GO:0043009//chordate embryonic development;GO:0048856//anatomical structure development
chr2	6959501	6959700	*	0.00027323	0.00893306	-20.3804	chr2.g02206	3.0825	6.3205	1.03594	3.26148e-05	0.000440994	Genebody	HS3ST3B1	XP_024913432.1 heparan sulfate glucosamine 3-O-sulfotransferase 3B1-like [Cynoglossus semilaevis]	Metabolism	Glycan biosynthesis and metabolism	ko00534//Glycosaminoglycan biosynthesis - heparan sulfate / heparin	K07809	GO:0000139//Golgi membrane;GO:0005575//cellular_component;GO:0005622//intracellular anatomical structure;GO:0005737//cytoplasm;GO:0005794//Golgi apparatus;GO:0005886//plasma membrane;GO:0005887//integral component of plasma membrane;GO:0012505//endomembrane system;GO:0016020//membrane;GO:0016021//integral component of membrane;GO:0031090//organelle membrane;GO:0031224//intrinsic component of memb…	GO:0003674//molecular_function;GO:0003824//catalytic activity;GO:0008146//sulfotransferase activity;GO:0008467//[heparan sulfate]-glucosamine 3-sulfotransferase 1 activity;GO:0016740//transferase activity;GO:0016782//transferase activity, transferring sulphur-containing groups;GO:0033872//[heparan sulfate]-glucosamine 3-sulfotransferase 3 activity;GO:0034483//heparan sulfate sulfotransferase acti…	GO:0006022//aminoglycan metabolic process;GO:0006023//aminoglycan biosynthetic process;GO:0006024//glycosaminoglycan biosynthetic process;GO:0006029//proteoglycan metabolic process;GO:0006464//cellular protein modification process;GO:0006477//protein sulfation;GO:0006790//sulfur compound metabolic process;GO:0006807//nitrogen compound metabolic process;GO:0008150//biological_process;GO:0008152//m…
chr2	8033101	8033300	*	0.00111598	0.0222897	-20.8262	chr2.g02250	0.5085	1.0595	1.05906	0.00069201	0.0063246	Genebody	ANK3	XP_023263545.1 ankyrin-3-like isoform X2 [Seriola lalandi dorsalis]	Human Diseases;Organismal Systems	Cancer: overview;Immune system	ko05205//Proteoglycans in cancer;ko04624//Toll and Imd signaling pathway	K10380;K10380	GO:0000323//lytic vacuole;GO:0005575//cellular_component;GO:0005622//intracellular anatomical structure;GO:0005737//cytoplasm;GO:0005764//lysosome;GO:0005773//vacuole;GO:0005783//endoplasmic reticulum;GO:0005794//Golgi apparatus;GO:0005829//cytosol;GO:0005856//cytoskeleton;GO:0005886//plasma membrane;GO:0005911//cell-cell junction;GO:0009986//cell surface;GO:0012505//endomembrane system;GO:001470…	GO:0003674//molecular_function;GO:0005198//structural molecule activity;GO:0005200//structural constituent of cytoskeleton;GO:0005488//binding;GO:0005515//protein binding;GO:0008092//cytoskeletal protein binding;GO:0030507//spectrin binding;GO:0030674//protein-macromolecule adaptor activity;GO:0044325//transmembrane transporter binding;GO:0045296//cadherin binding;GO:0050839//cell adhesion molecu…	GO:0000278//mitotic cell cycle;GO:0000281//mitotic cytokinesis;GO:0000902//cell morphogenesis;GO:0000904//cell morphogenesis involved in differentiation;GO:0000910//cytokinesis;GO:0001508//action potential;GO:0002028//regulation of sodium ion transport;GO:0003008//system process;GO:0003254//regulation of membrane depolarization;GO:0006810//transport;GO:0006888//endoplasmic reticulum to Golgi vesi…
chr2	8038601	8038800	*	0.000905778	0.0194991	22.0155	chr2.g02250	0.5085	1.0595	1.05906	0.00069201	0.0063246	Genebody	ANK3	XP_023263545.1 ankyrin-3-like isoform X2 [Seriola lalandi dorsalis]	Human Diseases;Organismal Systems	Cancer: overview;Immune system	ko05205//Proteoglycans in cancer;ko04624//Toll and Imd signaling pathway	K10380;K10380	GO:0000323//lytic vacuole;GO:0005575//cellular_component;GO:0005622//intracellular anatomical structure;GO:0005737//cytoplasm;GO:0005764//lysosome;GO:0005773//vacuole;GO:0005783//endoplasmic reticulum;GO:0005794//Golgi apparatus;GO:0005829//cytosol;GO:0005856//cytoskeleton;GO:0005886//plasma membrane;GO:0005911//cell-cell junction;GO:0009986//cell surface;GO:0012505//endomembrane system;GO:001470…	GO:0003674//molecular_function;GO:0005198//structural molecule activity;GO:0005200//structural constituent of cytoskeleton;GO:0005488//binding;GO:0005515//protein binding;GO:0008092//cytoskeletal protein binding;GO:0030507//spectrin binding;GO:0030674//protein-macromolecule adaptor activity;GO:0044325//transmembrane transporter binding;GO:0045296//cadherin binding;GO:0050839//cell adhesion molecu…	GO:0000278//mitotic cell cycle;GO:0000281//mitotic cytokinesis;GO:0000902//cell morphogenesis;GO:0000904//cell morphogenesis involved in differentiation;GO:0000910//cytokinesis;GO:0001508//action potential;GO:0002028//regulation of sodium ion transport;GO:0003008//system process;GO:0003254//regulation of membrane depolarization;GO:0006810//transport;GO:0006888//endoplasmic reticulum to Golgi vesi…
chr2	8055101	8055300	*	3.25579e-05	0.0021051	24.6281	chr2.g02250	0.5085	1.0595	1.05906	0.00069201	0.0063246	Genebody	ANK3	XP_023263545.1 ankyrin-3-like isoform X2 [Seriola lalandi dorsalis]	Human Diseases;Organismal Systems	Cancer: overview;Immune system	ko05205//Proteoglycans in cancer;ko04624//Toll and Imd signaling pathway	K10380;K10380	GO:0000323//lytic vacuole;GO:0005575//cellular_component;GO:0005622//intracellular anatomical structure;GO:0005737//cytoplasm;GO:0005764//lysosome;GO:0005773//vacuole;GO:0005783//endoplasmic reticulum;GO:0005794//Golgi apparatus;GO:0005829//cytosol;GO:0005856//cytoskeleton;GO:0005886//plasma membrane;GO:0005911//cell-cell junction;GO:0009986//cell surface;GO:0012505//endomembrane system;GO:001470…	GO:0003674//molecular_function;GO:0005198//structural molecule activity;GO:0005200//structural constituent of cytoskeleton;GO:0005488//binding;GO:0005515//protein binding;GO:0008092//cytoskeletal protein binding;GO:0030507//spectrin binding;GO:0030674//protein-macromolecule adaptor activity;GO:0044325//transmembrane transporter binding;GO:0045296//cadherin binding;GO:0050839//cell adhesion molecu…	GO:0000278//mitotic cell cycle;GO:0000281//mitotic cytokinesis;GO:0000902//cell morphogenesis;GO:0000904//cell morphogenesis involved in differentiation;GO:0000910//cytokinesis;GO:0001508//action potential;GO:0002028//regulation of sodium ion transport;GO:0003008//system process;GO:0003254//regulation of membrane depolarization;GO:0006810//transport;GO:0006888//endoplasmic reticulum to Golgi vesi…
chr2	8638501	8638700	*	9.14656e-06	0.000859044	20.9937	chr2.g02284	2.8275	0.5605	-2.33474	8.54182e-09	2.52093e-07	Genebody	fam171a2	XP_024913442.1 protein FAM171A2 [Cynoglossus semilaevis]	-	-	-	-	GO:0005575//cellular_component;GO:0016020//membrane;GO:0016021//integral component of membrane;GO:0031224//intrinsic component of membrane	-	-
chr2	9342401	9342600	*	0.000145129	0.00585828	-22.3757	chr2.g02334	37.5845	13.1205	-1.51832	9.2411e-15	6.16609e-13	Genebody	Pdk2	XP_008312657.1 pyruvate dehydrogenase (acetyl-transferring) kinase isozyme 2, mitochondrial-like [Cynoglossus semilaevis]	Human Diseases	Cardiovascular disease	ko05415//Diabetic cardiomyopathy	K00898	GO:0005575//cellular_component;GO:0005622//intracellular anatomical structure;GO:0005634//nucleus;GO:0005654//nucleoplasm;GO:0005737//cytoplasm;GO:0005739//mitochondrion;GO:0005759//mitochondrial matrix;GO:0005829//cytosol;GO:0005967//mitochondrial pyruvate dehydrogenase complex;GO:0009330//DNA topoisomerase type II (double strand cut, ATP-hydrolyzing) complex;GO:0016020//membrane;GO:0031974//mem…	GO:0000155//phosphorelay sensor kinase activity;GO:0000156//phosphorelay response regulator activity;GO:0000166//nucleotide binding;GO:0003674//molecular_function;GO:0003824//catalytic activity;GO:0003918//DNA topoisomerase type II (double strand cut, ATP-hydrolyzing) activity;GO:0004672//protein kinase activity;GO:0004673//protein histidine kinase activity;GO:0004674//protein serine/threonine ki…	GO:0000160//phosphorelay signal transduction system;GO:0000302//response to reactive oxygen species;GO:0005975//carbohydrate metabolic process;GO:0005996//monosaccharide metabolic process;GO:0006006//glucose metabolic process;GO:0006109//regulation of carbohydrate metabolic process;GO:0006111//regulation of gluconeogenesis;GO:0006140//regulation of nucleotide metabolic process;GO:0006265//DNA top…
chr2	12049901	12050100	*	2.23801e-05	0.00162125	22.3531	chr2.g02457	8.2825	3.9685	-1.06147	0.000299629	0.00310696	Genebody	Csnk1e	TWW81545.1 Casein kinase I isoform epsilon [Takifugu flavidus]	-	-	-	-	-	GO:0004672//protein kinase activity;GO:0005524//ATP binding	GO:0006468//protein phosphorylation
chr2	14361001	14361200	*	5.38653e-05	0.00298554	-20.3091	chr2.g02609	9.187	4.461	-1.04223	0.00129274	0.0108312	Genebody	FAM20C	XP_043869930.1 LOW QUALITY PROTEIN: extracellular serine/threonine protein kinase FAM20C [Solea senegalensis]	-	-	-	-	-	-	-
chr2	14389001	14389200	*	0.000142019	0.00577254	25.5149	chr2.g02609	9.187	4.461	-1.04223	0.00129274	0.0108312	Genebody	FAM20C	XP_043869930.1 LOW QUALITY PROTEIN: extracellular serine/threonine protein kinase FAM20C [Solea senegalensis]	-	-	-	-	-	-	-
chr2	14392801	14393000	*	2.62974e-06	0.000347454	20.012	chr2.g02609	9.187	4.461	-1.04223	0.00129274	0.0108312	Genebody	FAM20C	XP_043869930.1 LOW QUALITY PROTEIN: extracellular serine/threonine protein kinase FAM20C [Solea senegalensis]	-	-	-	-	-	-	-
chr2	14392901	14393100	*	0.000288719	0.00926963	21.3581	chr2.g02609	9.187	4.461	-1.04223	0.00129274	0.0108312	Genebody	FAM20C	XP_043869930.1 LOW QUALITY PROTEIN: extracellular serine/threonine protein kinase FAM20C [Solea senegalensis]	-	-	-	-	-	-	-
chr2	14404101	14404300	*	0.00013123	0.00547738	24.1458	chr2.g02610	6.2565	2.935	-1.092	3.955e-05	0.000520996	Genebody	msrb1	XP_040923097.1 methionine-R-sulfoxide reductase B1b [Toxotes jaculatrix]	-	-	-	-	-	GO:0033743//peptide-methionine (R)-S-oxide reductase activity	GO:0006979//response to oxidative stress;GO:0030091//protein repair
chr2	14421801	14422000	*	6.13752e-10	4.57302e-07	26.7596	chr2.g02613	8.5915	0.288	-4.89877	3.33516e-28	6.90116e-26	Genebody	NCF1B	XP_008313309.1 neutrophil cytosol factor 1-like [Cynoglossus semilaevis]	-	-	-	-	-	GO:0005515//protein binding;GO:0035091//phosphatidylinositol binding	-
chr2	14421901	14422100	*	4.39115e-16	1.51506e-12	27.9881	chr2.g02613	8.5915	0.288	-4.89877	3.33516e-28	6.90116e-26	Genebody	NCF1B	XP_008313309.1 neutrophil cytosol factor 1-like [Cynoglossus semilaevis]	-	-	-	-	-	GO:0005515//protein binding;GO:0035091//phosphatidylinositol binding	-
chr2	14422001	14422200	*	4.55357e-06	0.000520603	20.0588	chr2.g02613	8.5915	0.288	-4.89877	3.33516e-28	6.90116e-26	Genebody	NCF1B	XP_008313309.1 neutrophil cytosol factor 1-like [Cynoglossus semilaevis]	-	-	-	-	-	GO:0005515//protein binding;GO:0035091//phosphatidylinositol binding	-
chr2	18047901	18048100	*	5.62642e-06	0.000606301	26.6564	chr2.g02871	3.8325	8.6855	1.18032	2.1843e-08	5.97711e-07	Genebody	Shank3	XP_024913830.1 SH3 and multiple ankyrin repeat domains protein 3-like [Cynoglossus semilaevis]	-	-	-	-	GO:0030288//outer membrane-bounded periplasmic space	GO:0004252//serine-type endopeptidase activity;GO:0005515//protein binding	GO:0006508//proteolysis;GO:0006950//response to stress
chr2	18048001	18048200	*	5.12386e-07	0.000102723	32.7217	chr2.g02871	3.8325	8.6855	1.18032	2.1843e-08	5.97711e-07	Genebody	Shank3	XP_024913830.1 SH3 and multiple ankyrin repeat domains protein 3-like [Cynoglossus semilaevis]	-	-	-	-	GO:0030288//outer membrane-bounded periplasmic space	GO:0004252//serine-type endopeptidase activity;GO:0005515//protein binding	GO:0006508//proteolysis;GO:0006950//response to stress
chr2	18428601	18428800	*	0.00023396	0.00805132	22.2614	chr2.g02902	5.801	2.4535	-1.24146	4.66792e-08	1.19728e-06	Genebody	LRP6	XP_008313511.1 low-density lipoprotein receptor-related protein 6 [Cynoglossus semilaevis]	Human Diseases;Human Diseases;Human Diseases;Environmental Information Processing;Human Diseases;Human Diseases;Human Diseases;Environmental Information Processing;Organismal Systems	Cancer: overview;Neurodegenerative disease;Neurodegenerative disease;Signal transduction;Cancer: specific types;Cancer: specific types;Cancer: specific types;Signal transduction;Endocrine system	ko05200//Pathways in cancer;ko05022//Pathways of neurodegeneration - multiple diseases;ko05010//Alzheimer disease;ko04310//Wnt signaling pathway;ko05224//Breast cancer;ko05225//Hepatocellular carcinoma;ko05226//Gastric cancer;ko04150//mTOR signaling pathway;ko04928//Parathyroid hormone synthesis, secretion and action	K03068;K03068;K03068;K03068;K03068;K03068;K03068;K03068;K03068	GO:0005575//cellular_component;GO:0005576//extracellular region;GO:0005622//intracellular anatomical structure;GO:0005737//cytoplasm;GO:0005768//endosome;GO:0005769//early endosome;GO:0005783//endoplasmic reticulum;GO:0005886//plasma membrane;GO:0005901//caveola;GO:0009986//cell surface;GO:0010008//endosome membrane;GO:0012505//endomembrane system;GO:0016020//membrane;GO:0016021//integral compone…	GO:0001664//G protein-coupled receptor binding;GO:0003674//molecular_function;GO:0004064//arylesterase activity;GO:0004857//enzyme inhibitor activity;GO:0004888//transmembrane signaling receptor activity;GO:0005041//low-density lipoprotein particle receptor activity;GO:0005102//signaling receptor binding;GO:0005109//frizzled binding;GO:0005215//transporter activity;GO:0005488//binding;GO:0005515/…	GO:0000003//reproduction;GO:0000902//cell morphogenesis;GO:0000904//cell morphogenesis involved in differentiation;GO:0001101//response to acid chemical;GO:0001501//skeletal system development;GO:0001654//eye development;GO:0001667//ameboidal-type cell migration;GO:0001702//gastrulation with mouth forming second;GO:0001756//somitogenesis;GO:0001763//morphogenesis of a branching structure;GO:00018…
chr2	18445701	18445900	*	2.1246e-08	8.51212e-06	28.9735	chr2.g02902	5.801	2.4535	-1.24146	4.66792e-08	1.19728e-06	Genebody	LRP6	XP_008313511.1 low-density lipoprotein receptor-related protein 6 [Cynoglossus semilaevis]	Human Diseases;Human Diseases;Human Diseases;Environmental Information Processing;Human Diseases;Human Diseases;Human Diseases;Environmental Information Processing;Organismal Systems	Cancer: overview;Neurodegenerative disease;Neurodegenerative disease;Signal transduction;Cancer: specific types;Cancer: specific types;Cancer: specific types;Signal transduction;Endocrine system	ko05200//Pathways in cancer;ko05022//Pathways of neurodegeneration - multiple diseases;ko05010//Alzheimer disease;ko04310//Wnt signaling pathway;ko05224//Breast cancer;ko05225//Hepatocellular carcinoma;ko05226//Gastric cancer;ko04150//mTOR signaling pathway;ko04928//Parathyroid hormone synthesis, secretion and action	K03068;K03068;K03068;K03068;K03068;K03068;K03068;K03068;K03068	GO:0005575//cellular_component;GO:0005576//extracellular region;GO:0005622//intracellular anatomical structure;GO:0005737//cytoplasm;GO:0005768//endosome;GO:0005769//early endosome;GO:0005783//endoplasmic reticulum;GO:0005886//plasma membrane;GO:0005901//caveola;GO:0009986//cell surface;GO:0010008//endosome membrane;GO:0012505//endomembrane system;GO:0016020//membrane;GO:0016021//integral compone…	GO:0001664//G protein-coupled receptor binding;GO:0003674//molecular_function;GO:0004064//arylesterase activity;GO:0004857//enzyme inhibitor activity;GO:0004888//transmembrane signaling receptor activity;GO:0005041//low-density lipoprotein particle receptor activity;GO:0005102//signaling receptor binding;GO:0005109//frizzled binding;GO:0005215//transporter activity;GO:0005488//binding;GO:0005515/…	GO:0000003//reproduction;GO:0000902//cell morphogenesis;GO:0000904//cell morphogenesis involved in differentiation;GO:0001101//response to acid chemical;GO:0001501//skeletal system development;GO:0001654//eye development;GO:0001667//ameboidal-type cell migration;GO:0001702//gastrulation with mouth forming second;GO:0001756//somitogenesis;GO:0001763//morphogenesis of a branching structure;GO:00018…
chr2	19597801	19598000	*	0.000114566	0.00499485	20.6478	chr2.g02979	2.8855	0.4485	-2.68564	0.000267934	0.00281798	Genebody	SYT1	XP_008313596.1 synaptotagmin-1 isoform X1 [Cynoglossus semilaevis]	Organismal Systems	Nervous system	ko04721//Synaptic vesicle cycle	K15290	GO:0005575//cellular_component;GO:0005622//intracellular anatomical structure;GO:0005737//cytoplasm;GO:0005794//Golgi apparatus;GO:0005829//cytosol;GO:0005886//plasma membrane;GO:0008021//synaptic vesicle;GO:0012505//endomembrane system;GO:0012506//vesicle membrane;GO:0016020//membrane;GO:0016021//integral component of membrane;GO:0030054//cell junction;GO:0030133//transport vesicle;GO:0030135//c…	GO:0000149//SNARE binding;GO:0001786//phosphatidylserine binding;GO:0003674//molecular_function;GO:0003810//protein-glutamine gamma-glutamyltransferase activity;GO:0005102//signaling receptor binding;GO:0005488//binding;GO:0005509//calcium ion binding;GO:0005515//protein binding;GO:0005516//calmodulin binding;GO:0005543//phospholipid binding;GO:0005544//calcium-dependent phospholipid binding;GO:0…	GO:0001505//regulation of neurotransmitter levels;GO:0001558//regulation of cell growth;GO:0005513//detection of calcium ion;GO:0006810//transport;GO:0006811//ion transport;GO:0006820//anion transport;GO:0006835//dicarboxylic acid transport;GO:0006836//neurotransmitter transport;GO:0006865//amino acid transport;GO:0006887//exocytosis;GO:0006897//endocytosis;GO:0006906//vesicle fusion;GO:0006996//…
chr2	21023201	21023400	*	0.00201368	0.0324238	-21.9239	chr2.g03036	6.688	2.8285	-1.24154	1.917e-06	3.50581e-05	Genebody	ATP6V1E1	XP_008313772.1 V-type proton ATPase subunit E 1-like [Cynoglossus semilaevis]	Metabolism;Human Diseases;Environmental Information Processing;Cellular Processes;Organismal Systems;Metabolism;Human Diseases;Human Diseases;Human Diseases;Organismal Systems	Global and overview maps;Infectious disease: viral;Signal transduction;Transport and catabolism;Nervous system;Energy metabolism;Infectious disease: bacterial;Immune disease;Infectious disease: bacterial;Excretory system	ko01100//Metabolic pathways;ko05165//Human papillomavirus infection;ko04150//mTOR signaling pathway;ko04145//Phagosome;ko04721//Synaptic vesicle cycle;ko00190//Oxidative phosphorylation;ko05120//Epithelial cell signaling in Helicobacter pylori infection;ko05323//Rheumatoid arthritis;ko05110//Vibrio cholerae infection;ko04966//Collecting duct acid secretion	K02150;K02150;K02150;K02150;K02150;K02150;K02150;K02150;K02150;K02150	GO:0005575//cellular_component;GO:0005622//intracellular anatomical structure;GO:0005737//cytoplasm;GO:0005768//endosome;GO:0005829//cytosol;GO:0005886//plasma membrane;GO:0005902//microvillus;GO:0012505//endomembrane system;GO:0016020//membrane;GO:0016324//apical plasma membrane;GO:0016469//proton-transporting two-sector ATPase complex;GO:0031410//cytoplasmic vesicle;GO:0031982//vesicle;GO:00329…	GO:0003674//molecular_function;GO:0003824//catalytic activity;GO:0005215//transporter activity;GO:0005488//binding;GO:0005515//protein binding;GO:0008324//cation transmembrane transporter activity;GO:0008553//P-type proton-exporting transporter activity;GO:0015075//ion transmembrane transporter activity;GO:0015078//proton transmembrane transporter activity;GO:0015318//inorganic molecular entity t…	GO:0000041//transition metal ion transport;GO:0006810//transport;GO:0006811//ion transport;GO:0006812//cation transport;GO:0006826//iron ion transport;GO:0007154//cell communication;GO:0007165//signal transduction;GO:0007166//cell surface receptor signaling pathway;GO:0007167//enzyme linked receptor protein signaling pathway;GO:0007169//transmembrane receptor protein tyrosine kinase signaling pat…
chr2	21030101	21030300	*	1.86171e-09	1.16693e-06	26.8168	chr2.g03036	6.688	2.8285	-1.24154	1.917e-06	3.50581e-05	Genebody	ATP6V1E1	XP_008313772.1 V-type proton ATPase subunit E 1-like [Cynoglossus semilaevis]	Metabolism;Human Diseases;Environmental Information Processing;Cellular Processes;Organismal Systems;Metabolism;Human Diseases;Human Diseases;Human Diseases;Organismal Systems	Global and overview maps;Infectious disease: viral;Signal transduction;Transport and catabolism;Nervous system;Energy metabolism;Infectious disease: bacterial;Immune disease;Infectious disease: bacterial;Excretory system	ko01100//Metabolic pathways;ko05165//Human papillomavirus infection;ko04150//mTOR signaling pathway;ko04145//Phagosome;ko04721//Synaptic vesicle cycle;ko00190//Oxidative phosphorylation;ko05120//Epithelial cell signaling in Helicobacter pylori infection;ko05323//Rheumatoid arthritis;ko05110//Vibrio cholerae infection;ko04966//Collecting duct acid secretion	K02150;K02150;K02150;K02150;K02150;K02150;K02150;K02150;K02150;K02150	GO:0005575//cellular_component;GO:0005622//intracellular anatomical structure;GO:0005737//cytoplasm;GO:0005768//endosome;GO:0005829//cytosol;GO:0005886//plasma membrane;GO:0005902//microvillus;GO:0012505//endomembrane system;GO:0016020//membrane;GO:0016324//apical plasma membrane;GO:0016469//proton-transporting two-sector ATPase complex;GO:0031410//cytoplasmic vesicle;GO:0031982//vesicle;GO:00329…	GO:0003674//molecular_function;GO:0003824//catalytic activity;GO:0005215//transporter activity;GO:0005488//binding;GO:0005515//protein binding;GO:0008324//cation transmembrane transporter activity;GO:0008553//P-type proton-exporting transporter activity;GO:0015075//ion transmembrane transporter activity;GO:0015078//proton transmembrane transporter activity;GO:0015318//inorganic molecular entity t…	GO:0000041//transition metal ion transport;GO:0006810//transport;GO:0006811//ion transport;GO:0006812//cation transport;GO:0006826//iron ion transport;GO:0007154//cell communication;GO:0007165//signal transduction;GO:0007166//cell surface receptor signaling pathway;GO:0007167//enzyme linked receptor protein signaling pathway;GO:0007169//transmembrane receptor protein tyrosine kinase signaling pat…
chr2	21030201	21030400	*	7.91497e-10	5.66484e-07	24.7686	chr2.g03036	6.688	2.8285	-1.24154	1.917e-06	3.50581e-05	Genebody	ATP6V1E1	XP_008313772.1 V-type proton ATPase subunit E 1-like [Cynoglossus semilaevis]	Metabolism;Human Diseases;Environmental Information Processing;Cellular Processes;Organismal Systems;Metabolism;Human Diseases;Human Diseases;Human Diseases;Organismal Systems	Global and overview maps;Infectious disease: viral;Signal transduction;Transport and catabolism;Nervous system;Energy metabolism;Infectious disease: bacterial;Immune disease;Infectious disease: bacterial;Excretory system	ko01100//Metabolic pathways;ko05165//Human papillomavirus infection;ko04150//mTOR signaling pathway;ko04145//Phagosome;ko04721//Synaptic vesicle cycle;ko00190//Oxidative phosphorylation;ko05120//Epithelial cell signaling in Helicobacter pylori infection;ko05323//Rheumatoid arthritis;ko05110//Vibrio cholerae infection;ko04966//Collecting duct acid secretion	K02150;K02150;K02150;K02150;K02150;K02150;K02150;K02150;K02150;K02150	GO:0005575//cellular_component;GO:0005622//intracellular anatomical structure;GO:0005737//cytoplasm;GO:0005768//endosome;GO:0005829//cytosol;GO:0005886//plasma membrane;GO:0005902//microvillus;GO:0012505//endomembrane system;GO:0016020//membrane;GO:0016324//apical plasma membrane;GO:0016469//proton-transporting two-sector ATPase complex;GO:0031410//cytoplasmic vesicle;GO:0031982//vesicle;GO:00329…	GO:0003674//molecular_function;GO:0003824//catalytic activity;GO:0005215//transporter activity;GO:0005488//binding;GO:0005515//protein binding;GO:0008324//cation transmembrane transporter activity;GO:0008553//P-type proton-exporting transporter activity;GO:0015075//ion transmembrane transporter activity;GO:0015078//proton transmembrane transporter activity;GO:0015318//inorganic molecular entity t…	GO:0000041//transition metal ion transport;GO:0006810//transport;GO:0006811//ion transport;GO:0006812//cation transport;GO:0006826//iron ion transport;GO:0007154//cell communication;GO:0007165//signal transduction;GO:0007166//cell surface receptor signaling pathway;GO:0007167//enzyme linked receptor protein signaling pathway;GO:0007169//transmembrane receptor protein tyrosine kinase signaling pat…
chr2	21031701	21031900	*	0.000401866	0.0115246	25.2273	chr2.g03036	6.688	2.8285	-1.24154	1.917e-06	3.50581e-05	Genebody	ATP6V1E1	XP_008313772.1 V-type proton ATPase subunit E 1-like [Cynoglossus semilaevis]	Metabolism;Human Diseases;Environmental Information Processing;Cellular Processes;Organismal Systems;Metabolism;Human Diseases;Human Diseases;Human Diseases;Organismal Systems	Global and overview maps;Infectious disease: viral;Signal transduction;Transport and catabolism;Nervous system;Energy metabolism;Infectious disease: bacterial;Immune disease;Infectious disease: bacterial;Excretory system	ko01100//Metabolic pathways;ko05165//Human papillomavirus infection;ko04150//mTOR signaling pathway;ko04145//Phagosome;ko04721//Synaptic vesicle cycle;ko00190//Oxidative phosphorylation;ko05120//Epithelial cell signaling in Helicobacter pylori infection;ko05323//Rheumatoid arthritis;ko05110//Vibrio cholerae infection;ko04966//Collecting duct acid secretion	K02150;K02150;K02150;K02150;K02150;K02150;K02150;K02150;K02150;K02150	GO:0005575//cellular_component;GO:0005622//intracellular anatomical structure;GO:0005737//cytoplasm;GO:0005768//endosome;GO:0005829//cytosol;GO:0005886//plasma membrane;GO:0005902//microvillus;GO:0012505//endomembrane system;GO:0016020//membrane;GO:0016324//apical plasma membrane;GO:0016469//proton-transporting two-sector ATPase complex;GO:0031410//cytoplasmic vesicle;GO:0031982//vesicle;GO:00329…	GO:0003674//molecular_function;GO:0003824//catalytic activity;GO:0005215//transporter activity;GO:0005488//binding;GO:0005515//protein binding;GO:0008324//cation transmembrane transporter activity;GO:0008553//P-type proton-exporting transporter activity;GO:0015075//ion transmembrane transporter activity;GO:0015078//proton transmembrane transporter activity;GO:0015318//inorganic molecular entity t…	GO:0000041//transition metal ion transport;GO:0006810//transport;GO:0006811//ion transport;GO:0006812//cation transport;GO:0006826//iron ion transport;GO:0007154//cell communication;GO:0007165//signal transduction;GO:0007166//cell surface receptor signaling pathway;GO:0007167//enzyme linked receptor protein signaling pathway;GO:0007169//transmembrane receptor protein tyrosine kinase signaling pat…
chr2	21407401	21407600	*	3.82537e-05	0.00235691	22.8392	chr2.g03059	2.216	0.789	-1.48986	8.72113e-05	0.0010511	Genebody	apaf1	XP_008313764.1 apoptotic protease-activating factor 1 [Cynoglossus semilaevis]	Human Diseases;Human Diseases;Human Diseases;Human Diseases;Human Diseases;Human Diseases;Human Diseases;Human Diseases;Human Diseases;Human Diseases;Human Diseases;Human Diseases;Human Diseases;Cellular Processes;Human Diseases;Human Diseases;Human Diseases;Cellular Processes;Human Diseases;Human Diseases;Cellular Processes;Cellular Processes	Cancer: overview;Neurodegenerative disease;Neurodegenerative disease;Neurodegenerative disease;Neurodegenerative disease;Neurodegenerative disease;Neurodegenerative disease;Infectious disease: viral;Cardiovascular disease;Infectious disease: viral;Infectious disease: viral;Infectious disease: bacterial;Infectious disease: viral;Cell growth and death;Infectious disease: viral;Infectious disease: v…	ko05200//Pathways in cancer;ko05022//Pathways of neurodegeneration - multiple diseases;ko05010//Alzheimer disease;ko05014//Amyotrophic lateral sclerosis;ko05016//Huntington disease;ko05020//Prion disease;ko05012//Parkinson disease;ko05168//Herpes simplex virus 1 infection;ko05417//Lipid and atherosclerosis;ko05169//Epstein-Barr virus infection;ko05161//Hepatitis B;ko05152//Tuberculosis;ko05160//H…	K02084;K02084;K02084;K02084;K02084;K02084;K02084;K02084;K02084;K02084;K02084;K02084;K02084;K02084;K02084;K02084;K02084;K02084;K02084;K02084;K02084;K02084	GO:0005575//cellular_component;GO:0005576//extracellular region;GO:0005622//intracellular anatomical structure;GO:0005634//nucleus;GO:0005737//cytoplasm;GO:0005739//mitochondrion;GO:0005829//cytosol;GO:0008303//caspase complex;GO:0012505//endomembrane system;GO:0016020//membrane;GO:0030141//secretory granule;GO:0031410//cytoplasmic vesicle;GO:0031974//membrane-enclosed lumen;GO:0031982//vesicle;G…	GO:0000166//nucleotide binding;GO:0002020//protease binding;GO:0003674//molecular_function;GO:0005488//binding;GO:0005515//protein binding;GO:0005524//ATP binding;GO:0008047//enzyme activator activity;GO:0008656//cysteine-type endopeptidase activator activity involved in apoptotic process;GO:0016504//peptidase activator activity;GO:0016505//peptidase activator activity involved in apoptotic proce…	GO:0001666//response to hypoxia;GO:0001775//cell activation;GO:0001838//embryonic epithelial tube formation;GO:0001841//neural tube formation;GO:0001843//neural tube closure;GO:0002009//morphogenesis of an epithelium;GO:0002252//immune effector process;GO:0002263//cell activation involved in immune response;GO:0002274//myeloid leukocyte activation;GO:0002275//myeloid cell activation involved in i…
chr2	21407501	21407700	*	1.0141e-06	0.000171393	23.1217	chr2.g03059	2.216	0.789	-1.48986	8.72113e-05	0.0010511	Genebody	apaf1	XP_008313764.1 apoptotic protease-activating factor 1 [Cynoglossus semilaevis]	Human Diseases;Human Diseases;Human Diseases;Human Diseases;Human Diseases;Human Diseases;Human Diseases;Human Diseases;Human Diseases;Human Diseases;Human Diseases;Human Diseases;Human Diseases;Cellular Processes;Human Diseases;Human Diseases;Human Diseases;Cellular Processes;Human Diseases;Human Diseases;Cellular Processes;Cellular Processes	Cancer: overview;Neurodegenerative disease;Neurodegenerative disease;Neurodegenerative disease;Neurodegenerative disease;Neurodegenerative disease;Neurodegenerative disease;Infectious disease: viral;Cardiovascular disease;Infectious disease: viral;Infectious disease: viral;Infectious disease: bacterial;Infectious disease: viral;Cell growth and death;Infectious disease: viral;Infectious disease: v…	ko05200//Pathways in cancer;ko05022//Pathways of neurodegeneration - multiple diseases;ko05010//Alzheimer disease;ko05014//Amyotrophic lateral sclerosis;ko05016//Huntington disease;ko05020//Prion disease;ko05012//Parkinson disease;ko05168//Herpes simplex virus 1 infection;ko05417//Lipid and atherosclerosis;ko05169//Epstein-Barr virus infection;ko05161//Hepatitis B;ko05152//Tuberculosis;ko05160//H…	K02084;K02084;K02084;K02084;K02084;K02084;K02084;K02084;K02084;K02084;K02084;K02084;K02084;K02084;K02084;K02084;K02084;K02084;K02084;K02084;K02084;K02084	GO:0005575//cellular_component;GO:0005576//extracellular region;GO:0005622//intracellular anatomical structure;GO:0005634//nucleus;GO:0005737//cytoplasm;GO:0005739//mitochondrion;GO:0005829//cytosol;GO:0008303//caspase complex;GO:0012505//endomembrane system;GO:0016020//membrane;GO:0030141//secretory granule;GO:0031410//cytoplasmic vesicle;GO:0031974//membrane-enclosed lumen;GO:0031982//vesicle;G…	GO:0000166//nucleotide binding;GO:0002020//protease binding;GO:0003674//molecular_function;GO:0005488//binding;GO:0005515//protein binding;GO:0005524//ATP binding;GO:0008047//enzyme activator activity;GO:0008656//cysteine-type endopeptidase activator activity involved in apoptotic process;GO:0016504//peptidase activator activity;GO:0016505//peptidase activator activity involved in apoptotic proce…	GO:0001666//response to hypoxia;GO:0001775//cell activation;GO:0001838//embryonic epithelial tube formation;GO:0001841//neural tube formation;GO:0001843//neural tube closure;GO:0002009//morphogenesis of an epithelium;GO:0002252//immune effector process;GO:0002263//cell activation involved in immune response;GO:0002274//myeloid leukocyte activation;GO:0002275//myeloid cell activation involved in i…
chr2	22443501	22443700	*	0.00142465	0.0260365	-23.0441	chr2.g03087	1.9945	5.0885	1.35121	5.14517e-09	1.57398e-07	Genebody	sema3aa	XP_016890001.1 semaphorin-3A [Cynoglossus semilaevis]	-	-	-	-	GO:0005575//cellular_component;GO:0005576//extracellular region;GO:0005615//extracellular space;GO:0030424//axon;GO:0030425//dendrite;GO:0036477//somatodendritic compartment;GO:0042995//cell projection;GO:0043005//neuron projection;GO:0044297//cell body;GO:0097447//dendritic tree;GO:0120025//plasma membrane bounded cell projection	GO:0003674//molecular_function;GO:0005102//signaling receptor binding;GO:0005488//binding;GO:0005515//protein binding;GO:0030215//semaphorin receptor binding;GO:0030545//signaling receptor regulator activity;GO:0038191//neuropilin binding;GO:0045499//chemorepellent activity;GO:0048018//receptor ligand activity;GO:0098772//molecular function regulator	GO:0000902//cell morphogenesis;GO:0000904//cell morphogenesis involved in differentiation;GO:0001558//regulation of cell growth;GO:0001568//blood vessel development;GO:0001570//vasculogenesis;GO:0001667//ameboidal-type cell migration;GO:0001755//neural crest cell migration;GO:0001763//morphogenesis of a branching structure;GO:0001764//neuron migration;GO:0001932//regulation of protein phosphoryla…
chr2	22456701	22456900	*	0.00071339	0.0167115	22.5716	chr2.g03087	1.9945	5.0885	1.35121	5.14517e-09	1.57398e-07	Genebody	sema3aa	XP_016890001.1 semaphorin-3A [Cynoglossus semilaevis]	-	-	-	-	GO:0005575//cellular_component;GO:0005576//extracellular region;GO:0005615//extracellular space;GO:0030424//axon;GO:0030425//dendrite;GO:0036477//somatodendritic compartment;GO:0042995//cell projection;GO:0043005//neuron projection;GO:0044297//cell body;GO:0097447//dendritic tree;GO:0120025//plasma membrane bounded cell projection	GO:0003674//molecular_function;GO:0005102//signaling receptor binding;GO:0005488//binding;GO:0005515//protein binding;GO:0030215//semaphorin receptor binding;GO:0030545//signaling receptor regulator activity;GO:0038191//neuropilin binding;GO:0045499//chemorepellent activity;GO:0048018//receptor ligand activity;GO:0098772//molecular function regulator	GO:0000902//cell morphogenesis;GO:0000904//cell morphogenesis involved in differentiation;GO:0001558//regulation of cell growth;GO:0001568//blood vessel development;GO:0001570//vasculogenesis;GO:0001667//ameboidal-type cell migration;GO:0001755//neural crest cell migration;GO:0001763//morphogenesis of a branching structure;GO:0001764//neuron migration;GO:0001932//regulation of protein phosphoryla…
chr2	22460001	22460200	*	4.45463e-06	0.000512735	20.0325	chr2.g03087	1.9945	5.0885	1.35121	5.14517e-09	1.57398e-07	Genebody	sema3aa	XP_016890001.1 semaphorin-3A [Cynoglossus semilaevis]	-	-	-	-	GO:0005575//cellular_component;GO:0005576//extracellular region;GO:0005615//extracellular space;GO:0030424//axon;GO:0030425//dendrite;GO:0036477//somatodendritic compartment;GO:0042995//cell projection;GO:0043005//neuron projection;GO:0044297//cell body;GO:0097447//dendritic tree;GO:0120025//plasma membrane bounded cell projection	GO:0003674//molecular_function;GO:0005102//signaling receptor binding;GO:0005488//binding;GO:0005515//protein binding;GO:0030215//semaphorin receptor binding;GO:0030545//signaling receptor regulator activity;GO:0038191//neuropilin binding;GO:0045499//chemorepellent activity;GO:0048018//receptor ligand activity;GO:0098772//molecular function regulator	GO:0000902//cell morphogenesis;GO:0000904//cell morphogenesis involved in differentiation;GO:0001558//regulation of cell growth;GO:0001568//blood vessel development;GO:0001570//vasculogenesis;GO:0001667//ameboidal-type cell migration;GO:0001755//neural crest cell migration;GO:0001763//morphogenesis of a branching structure;GO:0001764//neuron migration;GO:0001932//regulation of protein phosphoryla…
chr2	24736501	24736700	*	1.27217e-06	0.000202592	-21.9194	chr2.g03149	1.0445	0.3645	-1.51882	0.00814303	0.0490714	Genebody	NUDT4B	XP_008313969.1 diphosphoinositol polyphosphate phosphohydrolase 3-beta-like [Cynoglossus semilaevis]	-	-	-	-	GO:0005575//cellular_component;GO:0005622//intracellular anatomical structure;GO:0005634//nucleus;GO:0005737//cytoplasm;GO:0005829//cytosol;GO:0043226//organelle;GO:0043227//membrane-bounded organelle;GO:0043229//intracellular organelle;GO:0043231//intracellular membrane-bounded organelle	GO:0000298//endopolyphosphatase activity;GO:0003674//molecular_function;GO:0003676//nucleic acid binding;GO:0003723//RNA binding;GO:0003824//catalytic activity;GO:0004551//nucleotide diphosphatase activity;GO:0005488//binding;GO:0008486//diphosphoinositol-polyphosphate diphosphatase activity;GO:0016462//pyrophosphatase activity;GO:0016787//hydrolase activity;GO:0016817//hydrolase activity, acting…	GO:0006066//alcohol metabolic process;GO:0006139//nucleobase-containing compound metabolic process;GO:0006163//purine nucleotide metabolic process;GO:0006195//purine nucleotide catabolic process;GO:0006281//DNA repair;GO:0006629//lipid metabolic process;GO:0006644//phospholipid metabolic process;GO:0006650//glycerophospholipid metabolic process;GO:0006725//cellular aromatic compound metabolic pro…
chr2	24736801	24737000	*	1.68952e-19	1.09299e-15	-25.139	chr2.g03149	1.0445	0.3645	-1.51882	0.00814303	0.0490714	Genebody	NUDT4B	XP_008313969.1 diphosphoinositol polyphosphate phosphohydrolase 3-beta-like [Cynoglossus semilaevis]	-	-	-	-	GO:0005575//cellular_component;GO:0005622//intracellular anatomical structure;GO:0005634//nucleus;GO:0005737//cytoplasm;GO:0005829//cytosol;GO:0043226//organelle;GO:0043227//membrane-bounded organelle;GO:0043229//intracellular organelle;GO:0043231//intracellular membrane-bounded organelle	GO:0000298//endopolyphosphatase activity;GO:0003674//molecular_function;GO:0003676//nucleic acid binding;GO:0003723//RNA binding;GO:0003824//catalytic activity;GO:0004551//nucleotide diphosphatase activity;GO:0005488//binding;GO:0008486//diphosphoinositol-polyphosphate diphosphatase activity;GO:0016462//pyrophosphatase activity;GO:0016787//hydrolase activity;GO:0016817//hydrolase activity, acting…	GO:0006066//alcohol metabolic process;GO:0006139//nucleobase-containing compound metabolic process;GO:0006163//purine nucleotide metabolic process;GO:0006195//purine nucleotide catabolic process;GO:0006281//DNA repair;GO:0006629//lipid metabolic process;GO:0006644//phospholipid metabolic process;GO:0006650//glycerophospholipid metabolic process;GO:0006725//cellular aromatic compound metabolic pro…
chr2	24736901	24737100	*	3.90581e-11	4.28484e-08	-21.4183	chr2.g03149	1.0445	0.3645	-1.51882	0.00814303	0.0490714	Genebody	NUDT4B	XP_008313969.1 diphosphoinositol polyphosphate phosphohydrolase 3-beta-like [Cynoglossus semilaevis]	-	-	-	-	GO:0005575//cellular_component;GO:0005622//intracellular anatomical structure;GO:0005634//nucleus;GO:0005737//cytoplasm;GO:0005829//cytosol;GO:0043226//organelle;GO:0043227//membrane-bounded organelle;GO:0043229//intracellular organelle;GO:0043231//intracellular membrane-bounded organelle	GO:0000298//endopolyphosphatase activity;GO:0003674//molecular_function;GO:0003676//nucleic acid binding;GO:0003723//RNA binding;GO:0003824//catalytic activity;GO:0004551//nucleotide diphosphatase activity;GO:0005488//binding;GO:0008486//diphosphoinositol-polyphosphate diphosphatase activity;GO:0016462//pyrophosphatase activity;GO:0016787//hydrolase activity;GO:0016817//hydrolase activity, acting…	GO:0006066//alcohol metabolic process;GO:0006139//nucleobase-containing compound metabolic process;GO:0006163//purine nucleotide metabolic process;GO:0006195//purine nucleotide catabolic process;GO:0006281//DNA repair;GO:0006629//lipid metabolic process;GO:0006644//phospholipid metabolic process;GO:0006650//glycerophospholipid metabolic process;GO:0006725//cellular aromatic compound metabolic pro…
chr2	25470301	25470500	*	2.84699e-07	6.55238e-05	-24.8711	chr2.g03177	2.5645	22.138	3.10978	1.82122e-26	3.35396e-24	Genebody	Lrrc17	XP_008314001.1 leucine-rich repeat-containing protein 17-like [Cynoglossus semilaevis]	-	-	-	-	-	GO:0005515//protein binding	-
chr2	25470401	25470600	*	3.17807e-09	1.82917e-06	-29.0444	chr2.g03177	2.5645	22.138	3.10978	1.82122e-26	3.35396e-24	Genebody	Lrrc17	XP_008314001.1 leucine-rich repeat-containing protein 17-like [Cynoglossus semilaevis]	-	-	-	-	-	GO:0005515//protein binding	-
chr2	25473801	25474000	*	0.000818353	0.0182702	-20.5463	chr2.g03177	2.5645	22.138	3.10978	1.82122e-26	3.35396e-24	Genebody	Lrrc17	XP_008314001.1 leucine-rich repeat-containing protein 17-like [Cynoglossus semilaevis]	-	-	-	-	-	GO:0005515//protein binding	-
chr2	25473901	25474100	*	0.0002858	0.0092071	-20.5013	chr2.g03177	2.5645	22.138	3.10978	1.82122e-26	3.35396e-24	Genebody	Lrrc17	XP_008314001.1 leucine-rich repeat-containing protein 17-like [Cynoglossus semilaevis]	-	-	-	-	-	GO:0005515//protein binding	-
chr2	25481301	25481500	*	4.53094e-06	0.000518759	24.4009	chr2.g03177	2.5645	22.138	3.10978	1.82122e-26	3.35396e-24	Genebody	Lrrc17	XP_008314001.1 leucine-rich repeat-containing protein 17-like [Cynoglossus semilaevis]	-	-	-	-	-	GO:0005515//protein binding	-
chr2	25481401	25481600	*	6.19216e-05	0.00328388	25.079	chr2.g03177	2.5645	22.138	3.10978	1.82122e-26	3.35396e-24	Genebody	Lrrc17	XP_008314001.1 leucine-rich repeat-containing protein 17-like [Cynoglossus semilaevis]	-	-	-	-	-	GO:0005515//protein binding	-
chr2	25486201	25486400	*	4.61049e-05	0.00268421	20.9356	chr2.g03177	2.5645	22.138	3.10978	1.82122e-26	3.35396e-24	Genebody	Lrrc17	XP_008314001.1 leucine-rich repeat-containing protein 17-like [Cynoglossus semilaevis]	-	-	-	-	-	GO:0005515//protein binding	-
chr2	26938601	26938800	*	0.000998395	0.0207532	21.7849	chr2.g03232	6.647	2.832	-1.23088	5.777e-06	9.37351e-05	Genebody	AHCYL2	XP_008314074.1 putative adenosylhomocysteinase 3 [Cynoglossus semilaevis]	Metabolism;Metabolism	Global and overview maps;Amino acid metabolism	ko01100//Metabolic pathways;ko00270//Cysteine and methionine metabolism	K01251;K01251	GO:0005575//cellular_component;GO:0005622//intracellular anatomical structure;GO:0005737//cytoplasm;GO:0005783//endoplasmic reticulum;GO:0005829//cytosol;GO:0012505//endomembrane system;GO:0042995//cell projection;GO:0043005//neuron projection;GO:0043226//organelle;GO:0043227//membrane-bounded organelle;GO:0043229//intracellular organelle;GO:0043231//intracellular membrane-bounded organelle;GO:01…	GO:0003674//molecular_function;GO:0003824//catalytic activity;GO:0004013//adenosylhomocysteinase activity;GO:0004455//ketol-acid reductoisomerase activity;GO:0004488//methylenetetrahydrofolate dehydrogenase (NADP+) activity;GO:0004617//phosphoglycerate dehydrogenase activity;GO:0008883//glutamyl-tRNA reductase activity;GO:0016787//hydrolase activity;GO:0016801//hydrolase activity, acting on ether…	GO:0000096//sulfur amino acid metabolic process;GO:0006082//organic acid metabolic process;GO:0006139//nucleobase-containing compound metabolic process;GO:0006520//cellular amino acid metabolic process;GO:0006534//cysteine metabolic process;GO:0006555//methionine metabolic process;GO:0006564//L-serine biosynthetic process;GO:0006575//cellular modified amino acid metabolic process;GO:0006725//cell…
chr2	29075801	29076000	*	0.000156222	0.00615632	21.7949	chr2.g03330	3.0065	1.2435	-1.27368	1.21656e-05	0.000183942	Genebody	PLXNC1	XP_024912929.1 plexin-C1 [Cynoglossus semilaevis]	Organismal Systems	Development and regeneration	ko04360//Axon guidance	K06572	GO:0005575//cellular_component;GO:0005886//plasma membrane;GO:0016020//membrane;GO:0016021//integral component of membrane;GO:0031224//intrinsic component of membrane;GO:0071944//cell periphery	GO:0003674//molecular_function;GO:0004888//transmembrane signaling receptor activity;GO:0005102//signaling receptor binding;GO:0005488//binding;GO:0005515//protein binding;GO:0017154//semaphorin receptor activity;GO:0038023//signaling receptor activity;GO:0060089//molecular transducer activity	GO:0007154//cell communication;GO:0007155//cell adhesion;GO:0007162//negative regulation of cell adhesion;GO:0007165//signal transduction;GO:0007166//cell surface receptor signaling pathway;GO:0007275//multicellular organism development;GO:0007399//nervous system development;GO:0008150//biological_process;GO:0008360//regulation of cell shape;GO:0009987//cellular process;GO:0010720//positive regul…
chr2	29081701	29081900	*	6.6582e-05	0.00345324	26.1538	chr2.g03330	3.0065	1.2435	-1.27368	1.21656e-05	0.000183942	Genebody	PLXNC1	XP_024912929.1 plexin-C1 [Cynoglossus semilaevis]	Organismal Systems	Development and regeneration	ko04360//Axon guidance	K06572	GO:0005575//cellular_component;GO:0005886//plasma membrane;GO:0016020//membrane;GO:0016021//integral component of membrane;GO:0031224//intrinsic component of membrane;GO:0071944//cell periphery	GO:0003674//molecular_function;GO:0004888//transmembrane signaling receptor activity;GO:0005102//signaling receptor binding;GO:0005488//binding;GO:0005515//protein binding;GO:0017154//semaphorin receptor activity;GO:0038023//signaling receptor activity;GO:0060089//molecular transducer activity	GO:0007154//cell communication;GO:0007155//cell adhesion;GO:0007162//negative regulation of cell adhesion;GO:0007165//signal transduction;GO:0007166//cell surface receptor signaling pathway;GO:0007275//multicellular organism development;GO:0007399//nervous system development;GO:0008150//biological_process;GO:0008360//regulation of cell shape;GO:0009987//cellular process;GO:0010720//positive regul…
chr2	29081901	29082100	*	1.53969e-08	6.58844e-06	27.1839	chr2.g03330	3.0065	1.2435	-1.27368	1.21656e-05	0.000183942	Genebody	PLXNC1	XP_024912929.1 plexin-C1 [Cynoglossus semilaevis]	Organismal Systems	Development and regeneration	ko04360//Axon guidance	K06572	GO:0005575//cellular_component;GO:0005886//plasma membrane;GO:0016020//membrane;GO:0016021//integral component of membrane;GO:0031224//intrinsic component of membrane;GO:0071944//cell periphery	GO:0003674//molecular_function;GO:0004888//transmembrane signaling receptor activity;GO:0005102//signaling receptor binding;GO:0005488//binding;GO:0005515//protein binding;GO:0017154//semaphorin receptor activity;GO:0038023//signaling receptor activity;GO:0060089//molecular transducer activity	GO:0007154//cell communication;GO:0007155//cell adhesion;GO:0007162//negative regulation of cell adhesion;GO:0007165//signal transduction;GO:0007166//cell surface receptor signaling pathway;GO:0007275//multicellular organism development;GO:0007399//nervous system development;GO:0008150//biological_process;GO:0008360//regulation of cell shape;GO:0009987//cellular process;GO:0010720//positive regul…
chr2	29083201	29083400	*	1.79496e-06	0.000262198	21.9411	chr2.g03330	3.0065	1.2435	-1.27368	1.21656e-05	0.000183942	Genebody	PLXNC1	XP_024912929.1 plexin-C1 [Cynoglossus semilaevis]	Organismal Systems	Development and regeneration	ko04360//Axon guidance	K06572	GO:0005575//cellular_component;GO:0005886//plasma membrane;GO:0016020//membrane;GO:0016021//integral component of membrane;GO:0031224//intrinsic component of membrane;GO:0071944//cell periphery	GO:0003674//molecular_function;GO:0004888//transmembrane signaling receptor activity;GO:0005102//signaling receptor binding;GO:0005488//binding;GO:0005515//protein binding;GO:0017154//semaphorin receptor activity;GO:0038023//signaling receptor activity;GO:0060089//molecular transducer activity	GO:0007154//cell communication;GO:0007155//cell adhesion;GO:0007162//negative regulation of cell adhesion;GO:0007165//signal transduction;GO:0007166//cell surface receptor signaling pathway;GO:0007275//multicellular organism development;GO:0007399//nervous system development;GO:0008150//biological_process;GO:0008360//regulation of cell shape;GO:0009987//cellular process;GO:0010720//positive regul…
chr2	29349501	29349700	*	1.55229e-08	6.63347e-06	-24.4885	chr2.g03347	11.8355	5.848	-1.01711	2.94523e-06	5.14605e-05	Genebody	large1	XP_043878698.1 LARGE xylosyl- and glucuronyltransferase 1 [Solea senegalensis]	Metabolism;Metabolism	Global and overview maps;Glycan biosynthesis and metabolism	ko01100//Metabolic pathways;ko00515//Mannose type O-glycan biosynthesis	K09668;K09668	GO:0000139//Golgi membrane;GO:0005575//cellular_component;GO:0005622//intracellular anatomical structure;GO:0005737//cytoplasm;GO:0005794//Golgi apparatus;GO:0012505//endomembrane system;GO:0016020//membrane;GO:0016021//integral component of membrane;GO:0030173//integral component of Golgi membrane;GO:0031090//organelle membrane;GO:0031224//intrinsic component of membrane;GO:0031228//intrinsic co…	GO:0003674//molecular_function;GO:0003824//catalytic activity;GO:0005488//binding;GO:0008194//UDP-glycosyltransferase activity;GO:0008375//acetylglucosaminyltransferase activity;GO:0015020//glucuronosyltransferase activity;GO:0016740//transferase activity;GO:0016757//glycosyltransferase activity;GO:0016758//hexosyltransferase activity;GO:0016763//pentosyltransferase activity;GO:0030145//manganese…	GO:0006040//amino sugar metabolic process;GO:0006044//N-acetylglucosamine metabolic process;GO:0006464//cellular protein modification process;GO:0006486//protein glycosylation;GO:0006493//protein O-linked glycosylation;GO:0006629//lipid metabolic process;GO:0006643//membrane lipid metabolic process;GO:0006664//glycolipid metabolic process;GO:0006665//sphingolipid metabolic process;GO:0006687//gly…
chr2	29396401	29396600	*	0.000198526	0.00721966	20.1858	chr2.g03347	11.8355	5.848	-1.01711	2.94523e-06	5.14605e-05	Genebody	large1	XP_043878698.1 LARGE xylosyl- and glucuronyltransferase 1 [Solea senegalensis]	Metabolism;Metabolism	Global and overview maps;Glycan biosynthesis and metabolism	ko01100//Metabolic pathways;ko00515//Mannose type O-glycan biosynthesis	K09668;K09668	GO:0000139//Golgi membrane;GO:0005575//cellular_component;GO:0005622//intracellular anatomical structure;GO:0005737//cytoplasm;GO:0005794//Golgi apparatus;GO:0012505//endomembrane system;GO:0016020//membrane;GO:0016021//integral component of membrane;GO:0030173//integral component of Golgi membrane;GO:0031090//organelle membrane;GO:0031224//intrinsic component of membrane;GO:0031228//intrinsic co…	GO:0003674//molecular_function;GO:0003824//catalytic activity;GO:0005488//binding;GO:0008194//UDP-glycosyltransferase activity;GO:0008375//acetylglucosaminyltransferase activity;GO:0015020//glucuronosyltransferase activity;GO:0016740//transferase activity;GO:0016757//glycosyltransferase activity;GO:0016758//hexosyltransferase activity;GO:0016763//pentosyltransferase activity;GO:0030145//manganese…	GO:0006040//amino sugar metabolic process;GO:0006044//N-acetylglucosamine metabolic process;GO:0006464//cellular protein modification process;GO:0006486//protein glycosylation;GO:0006493//protein O-linked glycosylation;GO:0006629//lipid metabolic process;GO:0006643//membrane lipid metabolic process;GO:0006664//glycolipid metabolic process;GO:0006665//sphingolipid metabolic process;GO:0006687//gly…
chr2	29399401	29399600	*	2.65759e-05	0.00182922	25.5815	chr2.g03347	11.8355	5.848	-1.01711	2.94523e-06	5.14605e-05	Genebody	large1	XP_043878698.1 LARGE xylosyl- and glucuronyltransferase 1 [Solea senegalensis]	Metabolism;Metabolism	Global and overview maps;Glycan biosynthesis and metabolism	ko01100//Metabolic pathways;ko00515//Mannose type O-glycan biosynthesis	K09668;K09668	GO:0000139//Golgi membrane;GO:0005575//cellular_component;GO:0005622//intracellular anatomical structure;GO:0005737//cytoplasm;GO:0005794//Golgi apparatus;GO:0012505//endomembrane system;GO:0016020//membrane;GO:0016021//integral component of membrane;GO:0030173//integral component of Golgi membrane;GO:0031090//organelle membrane;GO:0031224//intrinsic component of membrane;GO:0031228//intrinsic co…	GO:0003674//molecular_function;GO:0003824//catalytic activity;GO:0005488//binding;GO:0008194//UDP-glycosyltransferase activity;GO:0008375//acetylglucosaminyltransferase activity;GO:0015020//glucuronosyltransferase activity;GO:0016740//transferase activity;GO:0016757//glycosyltransferase activity;GO:0016758//hexosyltransferase activity;GO:0016763//pentosyltransferase activity;GO:0030145//manganese…	GO:0006040//amino sugar metabolic process;GO:0006044//N-acetylglucosamine metabolic process;GO:0006464//cellular protein modification process;GO:0006486//protein glycosylation;GO:0006493//protein O-linked glycosylation;GO:0006629//lipid metabolic process;GO:0006643//membrane lipid metabolic process;GO:0006664//glycolipid metabolic process;GO:0006665//sphingolipid metabolic process;GO:0006687//gly…
chr2	29597701	29597900	*	0.000178476	0.00672534	20.7937	chr2.g03365	21.3035	5.5	-1.95359	1.72118e-15	1.22383e-13	Genebody	Il17ra	XP_024913328.1 interleukin-17 receptor A isoform X3 [Cynoglossus semilaevis]	Environmental Information Processing;Human Diseases;Organismal Systems	Signaling molecules and interaction;Endocrine and metabolic disease;Immune system	ko04060//Cytokine-cytokine receptor interaction;ko04936//Alcoholic liver disease;ko04657//IL-17 signaling pathway	K05164;K05164;K05164	-	-	-
chr2	29873001	29873200	*	0.000132437	0.0055102	-21.8836	chr2.g03387	25.382	10.513	-1.27163	5.86761e-10	2.13553e-08	Genebody	Net1	XP_024913305.1 neuroepithelial cell-transforming gene 1 protein-like isoform X1 [Cynoglossus semilaevis]	-	-	-	-	-	GO:0005085//guanyl-nucleotide exchange factor activity	-
chr2	29873101	29873300	*	1.49723e-07	4.00138e-05	-31.1721	chr2.g03387	25.382	10.513	-1.27163	5.86761e-10	2.13553e-08	Genebody	Net1	XP_024913305.1 neuroepithelial cell-transforming gene 1 protein-like isoform X1 [Cynoglossus semilaevis]	-	-	-	-	-	GO:0005085//guanyl-nucleotide exchange factor activity	-
chr2	29912601	29912800	*	6.45349e-18	3.1167e-14	25	chr2.g03392	11.174	1.8715	-2.57788	1.58591e-13	9.57578e-12	Genebody	Irak3	XP_008314206.1 LOW QUALITY PROTEIN: interleukin-1 receptor-associated kinase 3 [Cynoglossus semilaevis]	Organismal Systems	Nervous system	ko04722//Neurotrophin signaling pathway	K04732	GO:0005575//cellular_component;GO:0005622//intracellular anatomical structure;GO:0005634//nucleus;GO:0005737//cytoplasm;GO:0043226//organelle;GO:0043227//membrane-bounded organelle;GO:0043229//intracellular organelle;GO:0043231//intracellular membrane-bounded organelle	GO:0000166//nucleotide binding;GO:0000287//magnesium ion binding;GO:0003674//molecular_function;GO:0003824//catalytic activity;GO:0004672//protein kinase activity;GO:0004674//protein serine/threonine kinase activity;GO:0005488//binding;GO:0005515//protein binding;GO:0005524//ATP binding;GO:0016301//kinase activity;GO:0016740//transferase activity;GO:0016772//transferase activity, transferring pho…	GO:0001817//regulation of cytokine production;GO:0001818//negative regulation of cytokine production;GO:0001932//regulation of protein phosphorylation;GO:0001933//negative regulation of protein phosphorylation;GO:0001959//regulation of cytokine-mediated signaling pathway;GO:0001960//negative regulation of cytokine-mediated signaling pathway;GO:0002218//activation of innate immune response;GO:0002…
chr2	29912701	29912900	*	5.35815e-11	5.63204e-08	20.6166	chr2.g03392	11.174	1.8715	-2.57788	1.58591e-13	9.57578e-12	Genebody	Irak3	XP_008314206.1 LOW QUALITY PROTEIN: interleukin-1 receptor-associated kinase 3 [Cynoglossus semilaevis]	Organismal Systems	Nervous system	ko04722//Neurotrophin signaling pathway	K04732	GO:0005575//cellular_component;GO:0005622//intracellular anatomical structure;GO:0005634//nucleus;GO:0005737//cytoplasm;GO:0043226//organelle;GO:0043227//membrane-bounded organelle;GO:0043229//intracellular organelle;GO:0043231//intracellular membrane-bounded organelle	GO:0000166//nucleotide binding;GO:0000287//magnesium ion binding;GO:0003674//molecular_function;GO:0003824//catalytic activity;GO:0004672//protein kinase activity;GO:0004674//protein serine/threonine kinase activity;GO:0005488//binding;GO:0005515//protein binding;GO:0005524//ATP binding;GO:0016301//kinase activity;GO:0016740//transferase activity;GO:0016772//transferase activity, transferring pho…	GO:0001817//regulation of cytokine production;GO:0001818//negative regulation of cytokine production;GO:0001932//regulation of protein phosphorylation;GO:0001933//negative regulation of protein phosphorylation;GO:0001959//regulation of cytokine-mediated signaling pathway;GO:0001960//negative regulation of cytokine-mediated signaling pathway;GO:0002218//activation of innate immune response;GO:0002…
chr2	30395501	30395700	*	5.76546e-06	0.000616823	-21.9145	chr2.g03437	6.253	13.078	1.06452	9.99432e-07	1.94562e-05	Genebody	ANO4	XP_024913918.1 anoctamin-4-like isoform X2 [Cynoglossus semilaevis]	-	-	-	-	GO:0005575//cellular_component;GO:0005622//intracellular anatomical structure;GO:0005886//plasma membrane;GO:0016020//membrane;GO:0016021//integral component of membrane;GO:0031224//intrinsic component of membrane;GO:0071944//cell periphery	GO:0003674//molecular_function;GO:0005215//transporter activity;GO:0005216//ion channel activity;GO:0005229//intracellular calcium activated chloride channel activity;GO:0005253//anion channel activity;GO:0005254//chloride channel activity;GO:0005319//lipid transporter activity;GO:0005488//binding;GO:0005515//protein binding;GO:0005548//phospholipid transporter activity;GO:0008509//anion transmem…	GO:0006810//transport;GO:0006811//ion transport;GO:0006820//anion transport;GO:0006821//chloride transport;GO:0006869//lipid transport;GO:0007009//plasma membrane organization;GO:0008150//biological_process;GO:0009987//cellular process;GO:0010256//endomembrane system organization;GO:0010876//lipid localization;GO:0015698//inorganic anion transport;GO:0015711//organic anion transport;GO:0015748//o…
chr2	30395601	30395800	*	2.17992e-05	0.00159191	-22.3178	chr2.g03437	6.253	13.078	1.06452	9.99432e-07	1.94562e-05	Genebody	ANO4	XP_024913918.1 anoctamin-4-like isoform X2 [Cynoglossus semilaevis]	-	-	-	-	GO:0005575//cellular_component;GO:0005622//intracellular anatomical structure;GO:0005886//plasma membrane;GO:0016020//membrane;GO:0016021//integral component of membrane;GO:0031224//intrinsic component of membrane;GO:0071944//cell periphery	GO:0003674//molecular_function;GO:0005215//transporter activity;GO:0005216//ion channel activity;GO:0005229//intracellular calcium activated chloride channel activity;GO:0005253//anion channel activity;GO:0005254//chloride channel activity;GO:0005319//lipid transporter activity;GO:0005488//binding;GO:0005515//protein binding;GO:0005548//phospholipid transporter activity;GO:0008509//anion transmem…	GO:0006810//transport;GO:0006811//ion transport;GO:0006820//anion transport;GO:0006821//chloride transport;GO:0006869//lipid transport;GO:0007009//plasma membrane organization;GO:0008150//biological_process;GO:0009987//cellular process;GO:0010256//endomembrane system organization;GO:0010876//lipid localization;GO:0015698//inorganic anion transport;GO:0015711//organic anion transport;GO:0015748//o…
chr2	30403901	30404100	*	4.32914e-05	0.00256754	-20.9219	chr2.g03437	6.253	13.078	1.06452	9.99432e-07	1.94562e-05	Genebody	ANO4	XP_024913918.1 anoctamin-4-like isoform X2 [Cynoglossus semilaevis]	-	-	-	-	GO:0005575//cellular_component;GO:0005622//intracellular anatomical structure;GO:0005886//plasma membrane;GO:0016020//membrane;GO:0016021//integral component of membrane;GO:0031224//intrinsic component of membrane;GO:0071944//cell periphery	GO:0003674//molecular_function;GO:0005215//transporter activity;GO:0005216//ion channel activity;GO:0005229//intracellular calcium activated chloride channel activity;GO:0005253//anion channel activity;GO:0005254//chloride channel activity;GO:0005319//lipid transporter activity;GO:0005488//binding;GO:0005515//protein binding;GO:0005548//phospholipid transporter activity;GO:0008509//anion transmem…	GO:0006810//transport;GO:0006811//ion transport;GO:0006820//anion transport;GO:0006821//chloride transport;GO:0006869//lipid transport;GO:0007009//plasma membrane organization;GO:0008150//biological_process;GO:0009987//cellular process;GO:0010256//endomembrane system organization;GO:0010876//lipid localization;GO:0015698//inorganic anion transport;GO:0015711//organic anion transport;GO:0015748//o…
chr2	30451201	30451400	*	3.92746e-07	8.3992e-05	-22.8774	chr2.g03439	90.9555	41.332	-1.1379	1.40233e-11	6.52155e-10	Genebody	SLC38A4	XP_008314288.1 sodium-coupled neutral amino acid transporter 4 [Cynoglossus semilaevis]	-	-	-	-	GO:0005575//cellular_component;GO:0005886//plasma membrane;GO:0005887//integral component of plasma membrane;GO:0016020//membrane;GO:0016021//integral component of membrane;GO:0031224//intrinsic component of membrane;GO:0031226//intrinsic component of plasma membrane;GO:0071944//cell periphery	GO:0003674//molecular_function;GO:0005215//transporter activity;GO:0005342//organic acid transmembrane transporter activity;GO:0008509//anion transmembrane transporter activity;GO:0008514//organic anion transmembrane transporter activity;GO:0015075//ion transmembrane transporter activity;GO:0015171//amino acid transmembrane transporter activity;GO:0015291//secondary active transmembrane transport…	GO:0003333//amino acid transmembrane transport;GO:0006810//transport;GO:0006811//ion transport;GO:0006812//cation transport;GO:0006814//sodium ion transport;GO:0006820//anion transport;GO:0006865//amino acid transport;GO:0008150//biological_process;GO:0015711//organic anion transport;GO:0015849//organic acid transport;GO:0030001//metal ion transport;GO:0034220//ion transmembrane transport;GO:0046…
chr2	30453901	30454100	*	4.46452e-07	9.25623e-05	-22.2213	chr2.g03439	90.9555	41.332	-1.1379	1.40233e-11	6.52155e-10	Genebody	SLC38A4	XP_008314288.1 sodium-coupled neutral amino acid transporter 4 [Cynoglossus semilaevis]	-	-	-	-	GO:0005575//cellular_component;GO:0005886//plasma membrane;GO:0005887//integral component of plasma membrane;GO:0016020//membrane;GO:0016021//integral component of membrane;GO:0031224//intrinsic component of membrane;GO:0031226//intrinsic component of plasma membrane;GO:0071944//cell periphery	GO:0003674//molecular_function;GO:0005215//transporter activity;GO:0005342//organic acid transmembrane transporter activity;GO:0008509//anion transmembrane transporter activity;GO:0008514//organic anion transmembrane transporter activity;GO:0015075//ion transmembrane transporter activity;GO:0015171//amino acid transmembrane transporter activity;GO:0015291//secondary active transmembrane transport…	GO:0003333//amino acid transmembrane transport;GO:0006810//transport;GO:0006811//ion transport;GO:0006812//cation transport;GO:0006814//sodium ion transport;GO:0006820//anion transport;GO:0006865//amino acid transport;GO:0008150//biological_process;GO:0015711//organic anion transport;GO:0015849//organic acid transport;GO:0030001//metal ion transport;GO:0034220//ion transmembrane transport;GO:0046…
chr3	416301	416500	*	1.31963e-05	0.00111557	-20.135	chr3.g03521	18.8485	116.615	2.62923	5.92113e-51	5.45217e-48	Genebody	GHR	NP_001315166.1 growth hormone receptor precursor [Cynoglossus semilaevis]	Environmental Information Processing;Environmental Information Processing;Environmental Information Processing;Organismal Systems;Environmental Information Processing	Signaling molecules and interaction;Signal transduction;Signaling molecules and interaction;Endocrine system;Signal transduction	ko04080//Neuroactive ligand-receptor interaction;ko04151//PI3K-Akt signaling pathway;ko04060//Cytokine-cytokine receptor interaction;ko04935//Growth hormone synthesis, secretion and action;ko04630//JAK-STAT signaling pathway	K05080;K05080;K05080;K05080;K05080	-	GO:0005515//protein binding	-
chr3	3094901	3095100	*	3.36653e-07	7.44574e-05	21.5704	chr3.g03649	0.891	3.6165	2.0211	2.15604e-09	7.14131e-08	Genebody	GNAZ	XP_008322558.1 guanine nucleotide-binding protein G(z) subunit alpha [Cynoglossus semilaevis]	Organismal Systems	Nervous system	ko04730//Long-term depression	K04535	GO:0005575//cellular_component;GO:0005622//intracellular anatomical structure;GO:0005634//nucleus;GO:0005635//nuclear envelope;GO:0005737//cytoplasm;GO:0005783//endoplasmic reticulum;GO:0005829//cytosol;GO:0005834//heterotrimeric G-protein complex;GO:0005886//plasma membrane;GO:0009898//cytoplasmic side of plasma membrane;GO:0012505//endomembrane system;GO:0016020//membrane;GO:0019897//extrinsic …	GO:0000166//nucleotide binding;GO:0001664//G protein-coupled receptor binding;GO:0001882//nucleoside binding;GO:0001883//purine nucleoside binding;GO:0003674//molecular_function;GO:0003824//catalytic activity;GO:0003924//GTPase activity;GO:0005102//signaling receptor binding;GO:0005488//binding;GO:0005515//protein binding;GO:0005525//GTP binding;GO:0016462//pyrophosphatase activity;GO:0016787//hy…	GO:0003008//system process;GO:0006457//protein folding;GO:0007154//cell communication;GO:0007165//signal transduction;GO:0007186//G protein-coupled receptor signaling pathway;GO:0007187//G protein-coupled receptor signaling pathway, coupled to cyclic nucleotide second messenger;GO:0007188//adenylate cyclase-modulating G protein-coupled receptor signaling pathway;GO:0007189//adenylate cyclase-acti…
chr3	3358301	3358500	*	0.000316665	0.00985754	-21.9885	chr3.g03661	4.82	1.1845	-2.02475	7.88366e-09	2.33793e-07	Genebody	FYB1	XP_008322606.1 FYN-binding protein 1-like isoform X1 [Cynoglossus semilaevis]	-	-	-	-	GO:0005575//cellular_component;GO:0005622//intracellular anatomical structure;GO:0005634//nucleus;GO:0005737//cytoplasm;GO:0005829//cytosol;GO:0005856//cytoskeleton;GO:0005886//plasma membrane;GO:0015629//actin cytoskeleton;GO:0016020//membrane;GO:0030054//cell junction;GO:0043226//organelle;GO:0043227//membrane-bounded organelle;GO:0043228//non-membrane-bounded organelle;GO:0043229//intracellula…	GO:0003674//molecular_function;GO:0005102//signaling receptor binding;GO:0005488//binding;GO:0005515//protein binding;GO:0008289//lipid binding;GO:0044877//protein-containing complex binding	GO:0002253//activation of immune response;GO:0002376//immune system process;GO:0002429//immune response-activating cell surface receptor signaling pathway;GO:0002682//regulation of immune system process;GO:0002684//positive regulation of immune system process;GO:0002757//immune response-activating signal transduction;GO:0002764//immune response-regulating signaling pathway;GO:0002768//immune resp…
chr3	3728201	3728400	*	0.00103692	0.0212665	-22.0123	chr3.g03679	1.9885	0.539	-1.88332	0.000223838	0.00240923	Genebody	Strbp	XP_008322556.2 spermatid perinuclear RNA-binding protein [Cynoglossus semilaevis]	-	-	-	-	GO:0005575//cellular_component;GO:0005622//intracellular anatomical structure;GO:0005634//nucleus;GO:0005737//cytoplasm;GO:0005856//cytoskeleton;GO:0015630//microtubule cytoskeleton;GO:0043226//organelle;GO:0043227//membrane-bounded organelle;GO:0043228//non-membrane-bounded organelle;GO:0043229//intracellular organelle;GO:0043231//intracellular membrane-bounded organelle;GO:0043232//intracellula…	GO:0003674//molecular_function;GO:0003676//nucleic acid binding;GO:0003677//DNA binding;GO:0003723//RNA binding;GO:0003725//double-stranded RNA binding;GO:0003727//single-stranded RNA binding;GO:0004525//ribonuclease III activity;GO:0005488//binding;GO:0097159//organic cyclic compound binding;GO:1901363//heterocyclic compound binding	GO:0000003//reproduction;GO:0003006//developmental process involved in reproduction;GO:0006396//RNA processing;GO:0007275//multicellular organism development;GO:0007276//gamete generation;GO:0007281//germ cell development;GO:0007283//spermatogenesis;GO:0007286//spermatid development;GO:0007610//behavior;GO:0007638//mechanosensory behavior;GO:0008150//biological_process;GO:0009605//response to ext…
chr3	4148701	4148900	*	5.37013e-06	0.000586087	27.6412	chr3.g03696	6.3485	2.4925	-1.34882	7.83793e-07	1.55542e-05	Genebody	SLC27A4	XP_008322546.1 long-chain fatty acid transport protein 4 [Cynoglossus semilaevis]	Human Diseases;Organismal Systems;Organismal Systems	Endocrine and metabolic disease;Endocrine system;Digestive system	ko04931//Insulin resistance;ko03320//PPAR signaling pathway;ko04975//Fat digestion and absorption	K08745;K08745;K08745	GO:0005575//cellular_component;GO:0005622//intracellular anatomical structure;GO:0005737//cytoplasm;GO:0005783//endoplasmic reticulum;GO:0005789//endoplasmic reticulum membrane;GO:0005886//plasma membrane;GO:0005902//microvillus;GO:0005903//brush border;GO:0012505//endomembrane system;GO:0016020//membrane;GO:0016021//integral component of membrane;GO:0031224//intrinsic component of membrane;GO:00…	GO:0000166//nucleotide binding;GO:0003674//molecular_function;GO:0003824//catalytic activity;GO:0003987//acetate-CoA ligase activity;GO:0004043//L-aminoadipate-semialdehyde dehydrogenase activity;GO:0004467//long-chain fatty acid-CoA ligase activity;GO:0005215//transporter activity;GO:0005319//lipid transporter activity;GO:0005342//organic acid transmembrane transporter activity;GO:0005488//bindi…	GO:0000038//very long-chain fatty acid metabolic process;GO:0001579//medium-chain fatty acid transport;GO:0001676//long-chain fatty acid metabolic process;GO:0006082//organic acid metabolic process;GO:0006629//lipid metabolic process;GO:0006631//fatty acid metabolic process;GO:0006810//transport;GO:0006811//ion transport;GO:0006820//anion transport;GO:0006869//lipid transport;GO:0007275//multicel…
chr3	4148801	4149000	*	2.57661e-09	1.53513e-06	25.3006	chr3.g03696	6.3485	2.4925	-1.34882	7.83793e-07	1.55542e-05	Genebody	SLC27A4	XP_008322546.1 long-chain fatty acid transport protein 4 [Cynoglossus semilaevis]	Human Diseases;Organismal Systems;Organismal Systems	Endocrine and metabolic disease;Endocrine system;Digestive system	ko04931//Insulin resistance;ko03320//PPAR signaling pathway;ko04975//Fat digestion and absorption	K08745;K08745;K08745	GO:0005575//cellular_component;GO:0005622//intracellular anatomical structure;GO:0005737//cytoplasm;GO:0005783//endoplasmic reticulum;GO:0005789//endoplasmic reticulum membrane;GO:0005886//plasma membrane;GO:0005902//microvillus;GO:0005903//brush border;GO:0012505//endomembrane system;GO:0016020//membrane;GO:0016021//integral component of membrane;GO:0031224//intrinsic component of membrane;GO:00…	GO:0000166//nucleotide binding;GO:0003674//molecular_function;GO:0003824//catalytic activity;GO:0003987//acetate-CoA ligase activity;GO:0004043//L-aminoadipate-semialdehyde dehydrogenase activity;GO:0004467//long-chain fatty acid-CoA ligase activity;GO:0005215//transporter activity;GO:0005319//lipid transporter activity;GO:0005342//organic acid transmembrane transporter activity;GO:0005488//bindi…	GO:0000038//very long-chain fatty acid metabolic process;GO:0001579//medium-chain fatty acid transport;GO:0001676//long-chain fatty acid metabolic process;GO:0006082//organic acid metabolic process;GO:0006629//lipid metabolic process;GO:0006631//fatty acid metabolic process;GO:0006810//transport;GO:0006811//ion transport;GO:0006820//anion transport;GO:0006869//lipid transport;GO:0007275//multicel…
chr3	4148901	4149100	*	8.27529e-22	7.42213e-18	35.1341	chr3.g03696	6.3485	2.4925	-1.34882	7.83793e-07	1.55542e-05	Genebody	SLC27A4	XP_008322546.1 long-chain fatty acid transport protein 4 [Cynoglossus semilaevis]	Human Diseases;Organismal Systems;Organismal Systems	Endocrine and metabolic disease;Endocrine system;Digestive system	ko04931//Insulin resistance;ko03320//PPAR signaling pathway;ko04975//Fat digestion and absorption	K08745;K08745;K08745	GO:0005575//cellular_component;GO:0005622//intracellular anatomical structure;GO:0005737//cytoplasm;GO:0005783//endoplasmic reticulum;GO:0005789//endoplasmic reticulum membrane;GO:0005886//plasma membrane;GO:0005902//microvillus;GO:0005903//brush border;GO:0012505//endomembrane system;GO:0016020//membrane;GO:0016021//integral component of membrane;GO:0031224//intrinsic component of membrane;GO:00…	GO:0000166//nucleotide binding;GO:0003674//molecular_function;GO:0003824//catalytic activity;GO:0003987//acetate-CoA ligase activity;GO:0004043//L-aminoadipate-semialdehyde dehydrogenase activity;GO:0004467//long-chain fatty acid-CoA ligase activity;GO:0005215//transporter activity;GO:0005319//lipid transporter activity;GO:0005342//organic acid transmembrane transporter activity;GO:0005488//bindi…	GO:0000038//very long-chain fatty acid metabolic process;GO:0001579//medium-chain fatty acid transport;GO:0001676//long-chain fatty acid metabolic process;GO:0006082//organic acid metabolic process;GO:0006629//lipid metabolic process;GO:0006631//fatty acid metabolic process;GO:0006810//transport;GO:0006811//ion transport;GO:0006820//anion transport;GO:0006869//lipid transport;GO:0007275//multicel…
chr3	4149001	4149200	*	1.05445e-20	8.10903e-17	33.1837	chr3.g03696	6.3485	2.4925	-1.34882	7.83793e-07	1.55542e-05	Genebody	SLC27A4	XP_008322546.1 long-chain fatty acid transport protein 4 [Cynoglossus semilaevis]	Human Diseases;Organismal Systems;Organismal Systems	Endocrine and metabolic disease;Endocrine system;Digestive system	ko04931//Insulin resistance;ko03320//PPAR signaling pathway;ko04975//Fat digestion and absorption	K08745;K08745;K08745	GO:0005575//cellular_component;GO:0005622//intracellular anatomical structure;GO:0005737//cytoplasm;GO:0005783//endoplasmic reticulum;GO:0005789//endoplasmic reticulum membrane;GO:0005886//plasma membrane;GO:0005902//microvillus;GO:0005903//brush border;GO:0012505//endomembrane system;GO:0016020//membrane;GO:0016021//integral component of membrane;GO:0031224//intrinsic component of membrane;GO:00…	GO:0000166//nucleotide binding;GO:0003674//molecular_function;GO:0003824//catalytic activity;GO:0003987//acetate-CoA ligase activity;GO:0004043//L-aminoadipate-semialdehyde dehydrogenase activity;GO:0004467//long-chain fatty acid-CoA ligase activity;GO:0005215//transporter activity;GO:0005319//lipid transporter activity;GO:0005342//organic acid transmembrane transporter activity;GO:0005488//bindi…	GO:0000038//very long-chain fatty acid metabolic process;GO:0001579//medium-chain fatty acid transport;GO:0001676//long-chain fatty acid metabolic process;GO:0006082//organic acid metabolic process;GO:0006629//lipid metabolic process;GO:0006631//fatty acid metabolic process;GO:0006810//transport;GO:0006811//ion transport;GO:0006820//anion transport;GO:0006869//lipid transport;GO:0007275//multicel…
chr3	6660101	6660300	*	1.59958e-06	0.000240387	22.2345	chr3.g03765	11.6165	4.87	-1.25418	1.48335e-08	4.22869e-07	Genebody	IGSF9B	XP_024917775.1 protein turtle homolog A-like [Cynoglossus semilaevis]	-	-	-	-	-	GO:0005515//protein binding	-
chr3	7445101	7445300	*	2.53984e-13	4.90767e-10	50.1204	chr3.g03835	0.001	0.078	6.2854	0.00727764	0.0447197	Genebody	--	XP_024917794.1 uncharacterized protein LOC103389340 [Cynoglossus semilaevis]	-	-	-	-	-	GO:0004576//oligosaccharyl transferase activity	GO:0006487//protein N-linked glycosylation
chr3	7445201	7445400	*	3.64905e-30	8.62657e-26	53.6458	chr3.g03835	0.001	0.078	6.2854	0.00727764	0.0447197	Genebody	--	XP_024917794.1 uncharacterized protein LOC103389340 [Cynoglossus semilaevis]	-	-	-	-	-	GO:0004576//oligosaccharyl transferase activity	GO:0006487//protein N-linked glycosylation
chr3	7445301	7445500	*	1.34869e-46	1.22981e-41	57.4156	chr3.g03835	0.001	0.078	6.2854	0.00727764	0.0447197	Genebody	--	XP_024917794.1 uncharacterized protein LOC103389340 [Cynoglossus semilaevis]	-	-	-	-	-	GO:0004576//oligosaccharyl transferase activity	GO:0006487//protein N-linked glycosylation
[truncated: 924 more rows]

## Sheet: S4
Table S4 Detailed information for overlapping genes between differentially expressed genes (DEGs) and CG-associated differentially methylated genes (CG-DMGs) in the LM vs HM comparison.
[truncated: 331 more rows]

## Sheet: S5
Table S5 Detailed information for overlapping genes between differentially expressed genes (DEGs) and CG-associated differentially methylated genes (CG-DMGs) in the HM vs HF comparison.
[truncated: 95 more rows]

[truncated: 4 more sheets: S6, S7, S8, S9]
